# Supplementary material for: Landscape Effects on the Presence, Abundance and Diversity of Mosquitoes in Mediterranean Wetlands
Source: PLoS One. 2015 Jun 18;10(6):e0128112. doi: 10.1371/journal.pone.0128112 (PMC4472724; doi:10.1371/journal.pone.0128112)
Supplement: S1 Data — (XLSX) [file pone.0128112.s001.xlsx]

## Sheet: data.anual.diversidadyabundanci
trap	trapnb	Unit	Unit_code	Oc.detritus	Oc.caspius	Cx.theileri	Cx.pipiens	Cx.modestus	Cx.perexiguus	An.atroparvus	IShannon	Total_mosquitos	Riqueza_media	HIDRO_MEAN_250	HIDRO_MEAN_500	HIDRO_MEAN_1000	HIDRO_MEAN_2000	LULC_100	LULC_250	LULC_500	LULC_1000	LULC_2000	NDVI_100	NDVI_250	NDVI_500	NDVI_1000	NDVI_2000	DIST_RIO	DIST_ARROZ	DIST_urbano
A1	1	Arrozal	1		19	674.29		18.29	0.29	2	0.576515	5052	2.86	124.62	135.57	144.04	142.69	Arrozales	Arrozales	Arrozales	Arrozales	Cultives	0.243558	0.249024	0.261994	0.28942	0.305239	4352	10	4437
A2	2	Arrozal	1	0.5	3	216	1	10.75	2		0.360836	934	2.5	59.62	58.31	46	51.53	Cultivos	Cultivos	Cultivos	Cultivos	Cultives	0.126282	0.110656	0.116813	0.168951	0.163253	2684	1311	10817
Cañada	3	Arrozal	1	0.14	3	87.86	2.14	32.57	112.43	16.86	0.817719	1792	4	54.47	69.54	55.49	35.1	Zonas sin vegetaci?	Cultivos	Cultivos	Pastizal	Cultives	0.189173	0.303356	0.275633	0.367416	0.316264	16389	61	5394
FAO1	4	Marisma	3			5277		551			0.451457	5828	2	196	192.96	180.86	146.92	Vegetaci? hidr?ila	Vegetaci? hidr?ila	Vegetaci? hidr?ila	Vegetaci? hidr?ila	Halophytic vegetation	0.178351	0.16987	0.170371	0.151721	-0.0216115	9535	8512	11201
FAO2	5	Marisma	3			3315		308			0.419599	3623	2	198.49	187.96	179.12	160.24	Vegetaci? hidr?ila	Vegetaci? hidr?ila	Vegetaci? hidr?ila	Vegetaci? hidr?ila	Halophytic vegetation	0.121265	0.121317	0.14209	0.147233	-0.024174	8965	9356	12055
FAO3	6	Marisma	3		337	1481.67		287.67			0.230753	6319	1.67	201.86	183.73	176.41	160.04	Vegetaci? hidr?ila	Vegetaci? hidr?ila	Vegetaci? hidr?ila	Vegetaci? hidr?ila	Halophytic vegetation	0.0867024	0.117808	0.135102	0.117236	-0.0271112	8429	9439	12933
FAO4	7	Marisma	3			3931	10	983			0.741634	4924	3	209.09	192.95	180.01	159.12	Vegetaci? hidr?ila	Vegetaci? hidr?ila	Vegetaci? hidr?ila	Vegetaci? hidr?ila	Halophytic vegetation	0.0311014	0.0171754	0.0752926	0.105623	-0.0251309	7895	8907	13844
FAO5	8	Marisma	3			7410		310			0.243004	7720	2	203.58	190.08	180.53	163.3	Vegetaci? hidr?ila	Vegetaci? hidr?ila	Vegetaci? hidr?ila	Vegetaci? hidr?ila	Halophytic vegetation	0.0323616	0.0585241	0.0861387	0.105586	-0.0205819	7241	8273	14537
FAO6	9	Marisma	3			1771		19			0.0848401	1790	2	196.7	175.93	173.47	167.48	Vegetaci? hidr?ila	Vegetaci? hidr?ila	Vegetaci? hidr?ila	Vegetaci? hidr?ila	Halophytic vegetation	0.164799	0.135804	0.117528	0.102186	-0.0271415	6561	7691	14821
FAO7	10	Marisma	3		44	8851		1380			0.608094	10275	3	201.39	173.7	165.72	170.88	Vegetaci? hidr?ila	Vegetaci? hidr?ila	Vegetaci? hidr?ila	Vegetaci? hidr?ila	Halophytic vegetation	0.129439	0.121876	0.112226	0.108687	-0.0272145	6007	7359	15011
HT1	11	Huerta Tejada	2		14.75	33.25			0.25	15.75	0.431524	256	1.25	47.61	66.26	71.33	84.83	Cultivos	Cultivos	Pastizal	Pastizal	Cultives	0.234632	0.254067	0.233928	0.242276	0.327699	12262	1023	3747
HT2	12	Huerta Tejada	2	4.25	50.75	476.75	2		0.5	2	0.347257	2150	3	44.62	49	40.99	42.32	Pastizal	Pastizal	Pastizal	Cultivos	Cultives	0.210553	0.227281	0.24568	0.214652	0.210852	7781	1415	8213
HT3	13	Huerta Tejada	2	11.5	2.5	9			4		0.85161	54	2.5	28.05	33.14	34.58	39.3	Cultivos	Cultivos	Cultivos	Cultivos	Cultives	0.165088	0.174512	0.172569	0.181288	0.189923	6105	1732	9280
HT5	14	Huerta Tejada	2	0.2	587.6	298.6	0.6	1.8	0.4		0.22728	4446	2.2	19.38	31.7	45.24	47.54	Pastizal	Cultivos	Cultivos	Cultivos	Cultives	0.211487	0.192321	0.190991	0.173082	0.17194	4478	3486	13059
HT6	15	Huerta Tejada	2	1.88	262.63	249.38	0.75	5.75	23.38	8.75	0.460969	6031	2.88	14.63	56.12	58.7	51.1	Zonas sin vegetaci?	Cultivos	Cultivos	Cultivos	Cultives	0.181434	0.208361	0.151055	0.164338	0.159898	4072	1973	11673
HT8	16	Huerta Tejada	2	0.83	86.33	76.17		0.17	0.17	0.17	0.29095	984	2.5	28.26	44.34	51.4	51.61	Cultivos	Cultivos	Cultivos	Cultivos	Cultives	0.200045	0.211982	0.215274	0.181342	0.19754	5663	5305	14648
M01	17	Monte	4	1.25	28.88	237.63	0.88	0.25	2.75	54.75	0.800484	2698	3.88	2	1.93	20.17	57.71	Matorral	Matorral	Matorral	Matorral	Scrubland/forest	0.39752	0.40185	0.396869	0.379835	0.374501	11925	15497	7743
M02	18	Monte	4	0.67	6.78	145	1.78		3.11	0.78	0.70581	1471	3	115.18	54.51	29.07	10.68	Pastizal	Pastizal	Pastizal	Matorral	Scrubland/forest	0.414852	0.330826	0.381203	0.349147	0.321962	15394	18689	3995
M03	19	Monte	4	0.38	44.63	120.13	0.13	0.25	6.63	13.5	0.610589	1486	3	0	3.72	18.97	52.39	Matorral	Matorral	Matorral	Matorral	Scrubland/forest	0.483706	0.412517	0.394718	0.382835	0.394688	12694	15445	7378
M04	20	Monte	4	2.44	8.78	75.22	13.78	0.56	63.56	6.67	1.22501	1560	4.33	10.23	27.88	21.99	15.31	Matorral	Matorral	Matorral	Matorral	Scrubland/forest	0.38611	0.431048	0.452338	0.417751	0.355795	15819	18821	3737
M05	21	Monte	4	2.22	105.33	209.44	2.33		46.44	1.89	0.687999	3324	3.78	0	1.35	5.86	14.83	Matorral	Matorral	Matorral	Matorral	Scrubland/forest	0.338526	0.419209	0.418079	0.443675	0.438068	15063	17123	5338
M06	22	Monte	4	0.56	20.33	357.11	4.22		8.89	9.44	0.600834	3622	3.56	25.42	8.94	6.83	29.94	Matorral	Matorral	Matorral	Matorral	Scrubland/forest	0.312884	0.39599	0.437733	0.449202	0.435262	14127	16067	6405
M07	23	Monte	4	0.11	13.11	369.33	3		9.56	59.33	0.886846	4095	3.56	29.37	56.58	77.08	76.12	Pastizal	Pastizal	Pastizal	Matorral	Scrubland/forest	0.389286	0.37763	0.389481	0.439284	0.415818	12966	14964	7567
M08	24	Monte	4	2.67	21.22	86.67	6.56		7	2.78	0.876222	1160	3.56	0	1.48	3.09	10.92	Matorral	Matorral	Matorral	Matorral	Scrubland/forest	0.448175	0.442712	0.428317	0.437704	0.422966	16484	18616	3766
M09	25	Monte	4	1.11	17.22	35.22	9.44	0.11	17.56	5.67	1.11458	784	3.89	0.25	1.37	0.52	2.49	Matorral	Matorral	Matorral	Matorral	Scrubland/forest	0.336387	0.375462	0.38224	0.382861	0.394849	18898	19992	2006
M10	26	Monte	4	0.56	77.78	30.11	2		4.56	4.56	1.04789	1094	3.78	0	0.48	0.76	3.73	Matorral	Matorral	Matorral	Matorral	Hidrophilic vegetation	0.328093	0.367862	0.396877	0.407465	0.470471	18272	19812	2363
M11	27	Monte	4	0.89	52.11	124.67	9	0.56	34.33	17.56	1.12206	2160	4.22	0.51	0.69	0.82	24.37	Matorral	Matorral	Matorral	Matorral	Scrubland/forest	0.402148	0.441827	0.460873	0.44384	0.432811	14272	15989	6380
M12	28	Monte	4	0.44	50.11	66	26.89	0.67	39.78	14.33	1.27166	2004	4.44	0.51	1.01	2.96	1.72	Matorral	Matorral	Matorral	Matorral	Scrubland/forest	0.495814	0.396218	0.386512	0.385899	0.401749	18817	19605	2384
M13	29	Monte	4	0.14	1406.64	468.29	8.36	4.43	26.79	93	0.494618	14054	3.57	0	3.34	7.78	47.79	Matorral	Matorral	Matorral	Matorral	Scrubland/forest	0.329199	0.400789	0.418861	0.422829	0.403388	13905	14716	8005
M14	30	Monte	4	0.78	17.11	82.22	4.78	0.11	1.78	13.33	0.844195	1091	3.33	51.1	21.74	11.41	5.72	Bosque	Bosque	Matorral	Matorral	Scrubland/forest	0.487122	0.469747	0.391507	0.363817	0.374604	20168	17672	4773
M15	31	Monte	4		39.5	265.75	8.63	0.13	3.13	5.88	0.386171	2585	2.5	18.47	10.2	11.07	5.36	Matorral	Matorral	Matorral	Matorral	Scrubland/forest	0.341746	0.353531	0.382715	0.398535	0.385077	19213	16696	5627
M16	32	Monte	4		92.38	137.13	3		3.75	11.13	0.52703	1979	2.63	1.71	10.51	7.79	8.96	Matorral	Matorral	Matorral	Matorral	Scrubland/forest	0.404654	0.366223	0.382119	0.380853	0.371448	19784	16341	6207
M17	33	Monte	4		51.75	181.25	1.75	0.13	3.75	4.75	0.344605	1948	2.88	7.35	8.93	7.11	8	Matorral	Matorral	Matorral	Matorral	Scrubland/forest	0.387575	0.351175	0.378383	0.374014	0.357817	20116	16111	6596
M18	34	Monte	4		162.63	332	6.38	8.88	11.63	26.75	0.773769	4386	3.38	0	0.59	1.09	31.97	Pastizal	Matorral	Matorral	Matorral	Scrubland/forest	0.385326	0.415354	0.369433	0.366776	0.380723	15383	12119	7901
M19	35	Monte	4		860.25	860.13	15.5	2.75	19	16.63	0.523758	14198	4	0	0.42	0.23	12.01	Bosque	Bosque	Bosque	Matorral	Halophytic vegetation	0.442617	0.449355	0.457923	0.379917	0.400295	16627	12020	6543
M20	36	Monte	4		1365.63	1009.63	1.75	9	4.88	18.25	0.537602	19274	3.13	114.53	102.65	84.98	73.5	Vegetaci? hidr?ila	Vegetaci? hidr?ila	Vegetaci? hidr?ila	Vegetaci? hidr?ila	Hidrophilic vegetation	0.327162	0.347854	0.325159	0.273004	0.225422	15254	10769	6831
M21	37	Monte	4		1085	896.75	8.63	0.13	9.25	29.25	0.48841	16254	4	0	1.59	0.46	7.81	Pastizal	Pastizal	Bosque	Matorral	Scrubland/forest	0.299678	0.325792	0.430127	0.379313	0.352614	17223	11652	5542
M22	38	Monte	4		1001.25	1176	4.38	0.38	5.13	9.5	0.394015	17575	3.25	0.46	1.04	0.5	4.33	Pastizal	Matorral	Matorral	Matorral	Scrubland/forest	0.317693	0.309856	0.322477	0.32378	0.344999	17826	11652	4867
M24	39	Monte	4		176.13	1043.38	14.88	2.13	4.38	17.25	0.560864	10071	3.75	59.34	50.67	44.98	37.24	Bosque	Bosque	Bosque	Vegetaci? hidr?ila	Pastizal	0.385224	0.337661	0.297731	0.318541	0.39372	19636	10662	1331
M25	40	Monte	4	0.13	7.13	3.5	0.5		0.13	0.25	0.635181	96	2	0	0	0	0	Matorral	Matorral	Matorral	Matorral	Scrubland/forest	0.275078	0.27538	0.27219	0.292228	0.301462	23224	21567	1164
M26	41	Monte	4	0.11	14.78	116.67	6.11		5.11	3.56	0.574774	1327	2.78	0	0.21	1.45	8.25	Bosque	Bosque	Bosque	Matorral	Scrubland/forest	0.376343	0.414729	0.417425	0.323114	0.326452	23108	19808	3400
M27	42	Monte	4		25.56	855.67	5.11	1.44	5.67	12	0.699405	8157	3.33	2.78	3.97	6.24	7.34	Matorral	Matorral	Matorral	Matorral	Scrubland/forest	0.323438	0.326865	0.332931	0.32096	0.330544	21892	18729	4104
MA01	43	Marisma	3	0.83	1384	450.83	0.5	2	0.67	4.83	0.566471	11062	3.5	98.22	102.92	113.68	115.05	Vegetaci? hal?ila	Vegetaci? hal?ila	Vegetaci? hal?ila	Vegetaci? hal?ila	Halophytic vegetation	0.0694133	0.0517919	0.0119547	-0.0223143	-0.0404743	184	14537	11062
MA02	44	Marisma	3		75.63	77.25	0.38		4	57.88	0.285292	1723	2	16.62	16.49	21.16	41.86	Matorral	Matorral	Pastizal	Pastizal	Pastizal	0.429082	0.417712	0.258543	0.278265	0.214929	15921	5089	5084
MA04	45	Marisma	3	0.17	27.17	70.5	0.17	6	0.83	13.33	0.453007	721	2.5	26.3	44.03	49.19	59.48	Pastizal	Pastizal	Pastizal	Pastizal	Pastizal	0.163208	0.175696	0.160239	0.180906	0.212046	15312	5447	5277
MA08	46	Marisma	3		29.4	151.8	0.2	2.8	0.2	35.6	0.660137	1283	3	16.11	18.48	69.79	98.69	Cultivos	Cultivos	Cultivos	Cultivos	Cultives	0.152135	0.149541	0.163865	0.157851	0.156731	9769	6796	10565
MA09	47	Marisma	3	0.5	14.83	1728.83		1.5	4.5	18.17	0.428994	10613	2.5	99.16	92.36	124.92	126.54	Vegetaci? hidr?ila	Vegetaci? hidr?ila	Vegetaci? hidr?ila	Vegetaci? hidr?ila	Hidrophilic vegetation	0.0467852	0.0258894	0.0252261	-0.00257861	0.01618	11730	7095	8671
MA19	48	Marisma	3		395.71	2586.29	18	18.14		14.86	0.381788	21231	2.29	128.22	129.71	114.98	100.86	Vegetaci? hal?ila	Vegetaci? hidr?ila	Vegetaci? hidr?ila	Vegetaci? hidr?ila	Hidrophilic vegetation	0.240361	0.205078	0.208868	0.14201	0.128591	14022	11008	8281
MA21	49	Marisma	3		273.29	4021.43	0.86	6.86	12.71	8.86	0.522849	30268	3	102.97	101.88	93.41	92.69	Vegetaci? hidr?ila	Vegetaci? hidr?ila	Vegetaci? hidr?ila	Vegetaci? hidr?ila	Hidrophilic vegetation	0.347205	0.257706	0.192856	0.145641	0.0975782	13501	12136	9729
MA23	50	Marisma	3		360.57	3607.86	3.71	8.14		58.43	0.573456	28272	2.29	122.01	107.26	97.77	100.09	Vegetaci? hidr?ila	Vegetaci? hidr?ila	Vegetaci? hidr?ila	Vegetaci? hidr?ila	Hidrophilic vegetation	0.197949	0.198747	0.193516	0.155636	0.131957	13232	12598	9861
MA24	51	Marisma	3		236.75	46.5		2.25	0.75		0.130442	1145	2	80.21	98.53	126.6	124.84	Cultivos	Cultivos	Cultivos	Cultivos	Cultives	0.106863	0.106187	0.0899753	0.075158	0.0967808	4037	5050	16845
MA25	52	Marisma	3		584.29	1341.14	2.14	8.86		11.43	0.574037	13641	2.71	129.97	97.74	95.17	97.45	Vegetaci? hidr?ila	Vegetaci? hidr?ila	Vegetaci? hidr?ila	Vegetaci? hidr?ila	Hidrophilic vegetation	0.31986	0.276481	0.205359	0.178106	0.190979	13142	13232	9435
MA26	53	Marisma	3		129.6	162.6			0.4	0.2	0.163982	1465	2.4	167.93	172.39	174.53	173.58	Vegetaci? hal?ila	Vegetaci? hal?ila	Vegetaci? hal?ila	Vegetaci? hal?ila	Halophytic vegetation	-0.0845739	-0.0643572	-0.0592609	-0.0626101	-0.0434806	3126	5646	17404
MA28	54	Marisma	3	9.17	1351.33	404.67	0.17	1	1.83		0.811843	10609	3	110.44	126.23	126.24	127.77	Zonas sin vegetaci?	Zonas sin vegetaci?	Zonas sin vegetaci?	Vegetaci? hal?ila	Halophytic vegetation	0.208892	0.127735	0.00525726	0.0179799	0.0298485	237	983	15347
MA31	55	Marisma	3		476.6	161.6	0.8	2.2	1		0.620745	10	1	114.64	132.87	121.8	111.6	Vegetaci? hal?ila	Vegetaci? hal?ila	Vegetaci? hal?ila	Vegetaci? hal?ila	Halophytic vegetation	0.0075898	-0.00709666	-0.0336721	-0.0326104	0.0226454	18	2042	17144
MA33	56	Marisma	3		3001.2	3594.2		76.4	16.6		0.655133	3211	3	73.03	92.99	97.21	111.2	Vegetaci? hal?ila	Vegetaci? hal?ila	Vegetaci? hal?ila	Vegetaci? hal?ila	Halophytic vegetation	0.0305734	0.0177102	-0.00504087	-0.00465138	0.0221352	39	2882	16572
MA35	57	Marisma	3		1145.4	1246.6		58.6	2		0.772972	33442	3.4	73.88	86.14	98.68	109.17	Vegetaci? hal?ila	Vegetaci? hal?ila	Vegetaci? hal?ila	Vegetaci? hal?ila	Halophytic vegetation	0.045833	0.0381786	0.0127829	-0.00454064	0.0227132	498	3808	15941
MA37	58	Marisma	3		273.5	309.17		1	3.17	37.67	0.466877	12263	2.6	132.92	111.31	130.98	140.7	Vegetaci? hal?ila	Vegetaci? hal?ila	Vegetaci? hal?ila	Vegetaci? hidr?ila	Hidrophilic vegetation	-0.00602434	0.0203866	0.0282458	0.208923	0.246674	11457	13707	9149
MA38	59	Marisma	3		1179	1253	5.33		3.67	64.5	0.33526	3747	2.83	117.23	125.5	135.93	147.54	Vegetaci? hal?ila	Vegetaci? hal?ila	Vegetaci? hal?ila	Vegetaci? hal?ila	Halophytic vegetation	0.0513532	0.0267252	0.0167942	0.0284602	0.0232843	10725	13534	9637
MA40	60	Marisma	3		2313.2	2445	0.2	25.6	2.8		0.422261	15033	2.5	87.25	104.5	114.75	111.38	Vegetaci? hal?ila	Vegetaci? hal?ila	Vegetaci? hal?ila	Vegetaci? hal?ila	Halophytic vegetation	0.0208518	0.0272984	0.03354	0.0291505	0.0778488	581	7418	11731
MA41	61	Marisma	3	0.8	3247.2	3906.8	24.6	50.2	0.8		0.489818	23934	2.8	156.93	161.65	145.64	139.13	Vegetaci? hal?ila	Vegetaci? hal?ila	Vegetaci? hal?ila	Vegetaci? hal?ila	Halophytic vegetation	-0.066046	-0.0755146	-0.0799819	-0.0442633	0.0235851	812	7195	12795
MA44	62	Marisma	3		3838	1091.8		13.6	12.6		0.297096	36154	3	118.05	130.19	115.53	116.14	Vegetaci? hal?ila	Vegetaci? hal?ila	Vegetaci? hal?ila	Vegetaci? hal?ila	Halophytic vegetation	-0.00722017	-0.0186327	-0.0189991	0.0188116	0.050941	484	8460	10934
MA46	63	Marisma	3		4809	1615.6	0.4	17.6	1		0.320111	24780	2.4	123.74	134.91	126.23	118.1	Vegetaci? hal?ila	Vegetaci? hal?ila	Vegetaci? hal?ila	Vegetaci? hal?ila	Halophytic vegetation	-0.0496549	-0.0407107	-0.0516949	-6.85e-05	0.0448475	374	9440	10543
MA47	64	Marisma	3		1033.6	1126.6		14	1	3.4	0.448071	32218	2	135.39	111.04	99.78	97.39	Vegetaci? hal?ila	Vegetaci? hal?ila	Vegetaci? hal?ila	Vegetaci? hal?ila	Halophytic vegetation	-0.0769615	-0.0521691	-0.0286221	-0.037638	0.00728977	357	10826	10425
MA48	65	Marisma	3		1464.4	2586.4	0.2	44.4	0.4		0.340745	10893	2.8	162.08	156.27	136.68	126.81	Vegetaci? hal?ila	Vegetaci? hal?ila	Vegetaci? hal?ila	Vegetaci? hal?ila	Halophytic vegetation	-0.126376	-0.116437	-0.0867289	-0.0738233	-0.0753876	628	10955	11550
MA49	66	Marisma	3	2	1	343	1	9	3	3	0.482144	20479	3.2	202.54	170.46	154.21	128.79	Vegetaci? hidr?ila	Vegetaci? hidr?ila	Vegetaci? hidr?ila	Vegetaci? hidr?ila	Hidrophilic vegetation	0.0454572	0.0446922	0.0213828	0.00178276	0.0263227	4706	14501	14303
MA51	68	Marisma	3	0.2	906.4	630.6		7.8			0.332786	9235	2.2	148.2	142.38	114.42	122.46	Vegetaci? hal?ila	Vegetaci? hal?ila	Vegetaci? hal?ila	Vegetaci? hal?ila	Halophytic vegetation	-0.0770483	-0.0606809	-0.0608537	-0.0662325	-0.0373635	359	12209	12702
MA52	69	Marisma	3		974	442.2	0.8	1.6	0.4	1.4	0.378171	7725	1.8	148.18	125.88	114.91	119.64	Vegetaci? hal?ila	Vegetaci? hal?ila	Vegetaci? hal?ila	Vegetaci? hal?ila	Halophytic vegetation	-0.0917326	-0.0694936	-0.0448677	-0.0695057	-0.0346075	355	12631	12448
MA53	70	Marisma	3	1.67	480.83	306.17	1.33	4	0.33	1	0.128273	7102	3	189.09	187.32	144.03	132.25	Zonas sin vegetaci?	Zonas sin vegetaci?	Zonas sin vegetaci?	Zonas sin vegetaci?	Bare soil	0.205245	0.0802473	0.063558	-0.0992467	-0.195246	613	17122	8948
MA54	71	Marisma	3	4.5	1183.17	119.83		3.33	0.17	0.17	0.201027	4774	3.33	83.43	99.35	97.98	103.24	Zonas sin vegetaci?	Zonas sin vegetaci?	Zonas sin vegetaci?	Zonas sin vegetaci?	Bare soil	0.0428785	-0.00681297	-0.162499	-0.181666	-0.181575	94	17646	8166
MA55	72	Marisma	3		1347.5	473.5	0.5	0.33	0.5	0.33	0.152908	7867	2.5	143.96	126.57	113	122.52	Vegetaci? hal?ila	Vegetaci? hal?ila	Vegetaci? hal?ila	Vegetaci? hal?ila	Halophytic vegetation	0.0295904	0.019299	-0.023279	-0.0185314	-0.0728429	311	13905	11607
MA56	73	Marisma	3	0.5	562.5	78.17		2.33		0.33	0.22577	10936	2.33	176.04	181.85	178.3	153.06	Vegetaci? hal?ila	Vegetaci? hal?ila	Zonas sin vegetaci?	Zonas sin vegetaci?	Bare soil	0.062437	0.00567772	-0.112891	-0.145024	-0.191494	957	16296	9924
P01	74	Playa	5	3.88	3691.5	31	5.75	5.5	1.63	0.38	0.761122	3864	2.83	11.25	4.18	6.65	7.69	Bosque	Bosque	Bosque	Bosque	Bare soil	0.489053	0.466439	0.46683	0.501933	-0.147005	550	24264	1317
P02	75	Playa	5	4	2458.13	19.38	0.13		1.88	0.13	0.485575	29924	3.75	0	7.35	15.78	13.87	Bosque	Bosque	Bosque	Bosque	Scrubland/forest	0.540795	0.53874	0.506532	0.47961	0.473529	1126	23454	2914
P03	76	Playa	5	45.56	2675	35.89	0.78	3.56	1.44	3.11	0.530803	19869	2.5	9.91	12.48	15.83	17.73	Bosque	Bosque	Bosque	Bosque	Scrubland/forest	0.445377	0.471148	0.475124	0.486573	0.471441	1388	21706	5249
P04	77	Playa	5	16.22	720	75.67	2.56		4.56	2.33	0.761766	24906	3.33	0.27	5.84	38.62	43.41	Bosque	Bosque	Bosque	Bosque	Scrubland/forest	0.399733	0.394727	0.42219	0.425818	0.431809	1067	19941	6668
P05	78	Playa	5	3.89	362	111.67	12.78	0.22	8.89	5.33	0.970062	7400	4	47.96	75.33	78.17	69.06	Zonas sin vegetaci?	Zonas sin vegetaci?	Zonas sin vegetaci?	Zonas sin vegetaci?	Bare soil	0.308106	0.122805	-0.066553	-0.129432	-0.075904	1692	19395	7698
P06	79	Playa	5	19	11.5	67.5	74		11.5		1.59671	4572	4.33	67.39	78.87	83.34	74.06	Zonas sin vegetaci?	Zonas sin vegetaci?	Zonas sin vegetaci?	Zonas sin vegetaci?	Bare soil	0.0550203	0.0109959	-0.01961	-0.0585168	-0.0735026	3094	18157	10021
P07	80	Playa	5	7.89	594.78	215.67	10.11	5.89	3.22	17.33	0.733177	376	4.5	0	26.17	61.67	82.08	Bosque	Bosque	Bosque	Bosque	Bare soil	0.495604	0.453246	0.421045	0.401324	-0.125234	3319	17254	10950
P08	81	Playa	5	4.38	268	358	8.75	1.75	2.63	28.63	0.601211	7727	4.22	0	0	0.26	9.36	Bosque	Matorral	Matorral	Bosque	Scrubland/forest	0.278077	0.250828	0.240653	0.333375	0.148879	4756	17002	12535
P09	82	Playa	5	7.78	319.56	752.44	19.33	0.11	8.56	27.56	0.884154	5433	3.75	0	0.05	1.81	58.89	Bosque	Bosque	Bosque	Bosque	Bare soil	0.363973	0.386014	0.409487	0.37706	-0.0995887	3842	16870	11759
P10	83	Playa	5	5.56	35.78	523.22	143.33	2.33	11.33	24.44	1.23933	10310	4.78	136.33	112.51	110.12	111.71	Vegetaci? hal?ila	Vegetaci? hal?ila	Zonas sin vegetaci?	Zonas sin vegetaci?	Bare soil	-0.0385481	-0.00454432	-0.0664182	-0.151421	-0.130174	3810	15255	13019
P11	84	Playa	5	1.13	604	376.75	6.5	9.13	4.13	118	1.10035	6801	6.33	0	0	0.34	14.57	Matorral	Matorral	Pastizal	Pastizal	Scrubland/forest	0.111711	0.0804331	-0.0372494	0.0136303	0.063485	6643	16367	12549
P12	85	Playa	5	15.33	337	456.89	23.89	3	13	23.89	1.01694	8999	5	0	0.1	0.88	1.24	Matorral	Matorral	Matorral	Matorral	Scrubland/forest	0.0215647	-0.00172913	0.0260373	0.0228888	0.0267256	9407	17937	9974
P13	86	Playa	5	2.63	410.13	1021.13	17.13	9.88	9.5	13.25	0.741839	7995	4.89	0.52	1.09	5.92	35.8	Pastizal	Pastizal	Pastizal	Pastizal	Pastizal	-0.0524179	-0.0512521	-0.024227	0.0897624	0.119363	7438	16071	11618
P14	87	Playa	5	1.5	526.33	489	2.33	0.17	21.5	57	0.903664	12038	4.25	0	0.42	6.85	45	Pastizal	Pastizal	Pastizal	Pastizal	Pastizal	-0.0426609	-0.0464477	0.0108816	0.0988862	0.11703	7083	15870	11962
P17	88	Playa	5	0.13	22.25	380.63	4.38	5.25	5.63	1.25	0.424598	6668	4.5	0	0	0.02	1.47	Bosque	Matorral	Zonas sin vegetaci?	Zonas sin vegetaci?	Bare soil	0.315423	0.0827426	-0.0405003	-0.103101	-0.226762	17592	21581	1440
P18	89	Playa	5	1.78	35.67	86.56	5.67	31.78	10.11	38.11	1.09485	3385	3.5	0	0	0	0.86	Matorral	Matorral	Zonas sin vegetaci?	Zonas sin vegetaci?	Bare soil	0.186048	0.16606	0.0491168	-0.0910491	-0.219974	18731	22215	283
T1	90	Monte	4	0.29	8.29	1.14	8.43		2.43	0.14	0.596934	1896	3.67	0	0	0	0.05	Matorral	Matorral	Matorral	Matorral	Scrubland/forest	0.158238	0.250835	0.285512	0.306526	0.31432	21644	20677	1731
T2	91	Monte	4	4.89	38.44	26.56	53.33	0.78	46.78	17.56	1.34093	146	2.57	0.12	0.16	1.22	4.03	Matorral	Matorral	Matorral	Matorral	Scrubland/forest	0.46988	0.411779	0.41228	0.427619	0.413891	17567	19587	2790
T3	92	Monte	4	9.56	6.67	68	13.33	0.33	22.78	1.89	1.22958	1710	4.78	5.4	31.19	29.03	15.71	Matorral	Matorral	Matorral	Matorral	Scrubland/forest	0.402872	0.462383	0.478375	0.417434	0.375334	15695	18604	3943
T4	93	Monte	4	2.22	35.11	178	5.89	0.44	16	9.56	1.07712	1114	3.89	1.04	3.41	13.11	45.19	Matorral	Matorral	Matorral	Matorral	Scrubland/forest	0.504438	0.538159	0.453208	0.438067	0.42684	13725	15657	6805
T5	94	Monte	4	0.33	25.89	142.33	6.56		13.56	10.11	0.895385	2238	4.33	10.74	41.8	67.33	74.16	Pastizal	Pastizal	Pastizal	Matorral	Scrubland/forest	0.331661	0.363874	0.389474	0.431498	0.419214	13068	15039	7466
TP1	95	Marisma	3			6781.5	319.5	2769.5	32		1.3067	1803	3.78	172.95	172.27	151.23	126.99	Vegetaci? hidr?ila	Vegetaci? hidr?ila	Vegetaci? hidr?ila	Vegetaci? hidr?ila	Hidrophilic vegetation	0.243835	0.149438	0.162035	0.209172	0.2191	12575	13547	9534
TP2	96	Marisma	3			12799	85.5	7041	12		1.05041	19805	4	186.36	188.51	165.99	132.11	Vegetaci? hidr?ila	Vegetaci? hidr?ila	Vegetaci? hidr?ila	Vegetaci? hidr?ila	Hidrophilic vegetation	0.319694	0.274394	0.267005	0.262526	0.254792	12424	13666	9089
TP3	97	Marisma	3			4068.5	6	2075.5	21		0.797417	39875	3	182.83	189.39	179.1	137.02	Vegetaci? hidr?ila	Vegetaci? hidr?ila	Vegetaci? hidr?ila	Vegetaci? hidr?ila	Hidrophilic vegetation	0.331208	0.283853	0.28052	0.292456	0.279533	12337	13798	8678
TP4	98	Marisma	3			4245	35	2462.5	32.5		1.02738	12342	3	184.88	189.89	196.24	169.22	Vegetaci? hidr?ila	Vegetaci? hidr?ila	Vegetaci? hidr?ila	Vegetaci? hidr?ila	Hidrophilic vegetation	0.335859	0.297205	0.292726	0.29725	0.285302	11777	13447	8920
TP5	99	Marisma	3		14	2985	43	9512.5	15.5		0.783805	13550	4	196.14	199.41	204.91	171.43	Vegetaci? hidr?ila	Vegetaci? hidr?ila	Vegetaci? hidr?ila	Vegetaci? hidr?ila	Hidrophilic vegetation	0.319184	0.290221	0.288283	0.275878	0.281543	11414	13308	9127
TP6	100	Marisma	3			4761	91.5	11330.5	65	20.5	0.964678	25140	3.5	200.84	193.61	184.2	164.82	Vegetaci? hidr?ila	Vegetaci? hidr?ila	Vegetaci? hidr?ila	Pastizal	Pastizal	0.273243	0.263185	0.255558	0.231819	0.260752	11016	13124	9516
TP7	101	Marisma	3			3232	82.5	7895	18.5		0.941285	32538	4	170.65	158.53	159.45	162.99	Vegetaci? hidr?ila	Vegetaci? hidr?ila	Vegetaci? hidr?ila	Vegetaci? hidr?ila	Hidrophilic vegetation	0.24714	0.225515	0.219875	0.225051	0.236268	10590	12902	10041
TP8	102	Marisma	3			3198.5	135.5	4476	58		1.03001	22456	3.5	202.23	165.5	135.74	100.54	Vegetaci? hidr?ila	Vegetaci? hidr?ila	Vegetaci? hidr?ila	Vegetaci? hidr?ila	Hidrophilic vegetation	0.26544	0.281791	0.297956	0.28356	0.282339	12480	14474	8056
V1	103	Veta la Palma	6	31.78	109.89	163.78	0.11	3.33		0.89	0.343391	15738	4	25.97	43.87	64.05	72.31	Vegetaci? hal?ila	Vegetaci? hal?ila	Vegetaci? hal?ila	Vegetaci? hal?ila	Halophytic vegetation	0.198289	0.222648	0.236798	0.20285	0.083835	104	11036	9351
V10	104	Veta la Palma	6	8.22	229.33	826.22		16.33		0.67	0.263567	2789	2.22	78.57	130.23	127.92	107.46	Vegetaci? hal?ila	Vegetaci? hal?ila	Vegetaci? hal?ila	Vegetaci? hal?ila	Halophytic vegetation	0.221478	0.2164	0.172624	0.12252	0.121845	2902	2931	13630
V2	105	Veta la Palma	6	0.5	76.13	54.25	0.63	4.13	1.63		0.36243	9732	2.33	65.28	63.17	56.53	44.05	Zonas sin vegetaci?	Vegetaci? hal?ila	Vegetaci? hal?ila	Vegetaci? hal?ila	Bare soil	0.114856	0.132142	0.160991	0.177458	-0.185164	1146	8584	6355
V3	106	Veta la Palma	6	54.29	497	269.43		2.14		0.14	0.623552	1100	2.25	45.31	71.61	92.43	87.09	Vegetaci? hal?ila	Vegetaci? hal?ila	Vegetaci? hal?ila	Vegetaci? hal?ila	Halophytic vegetation	0.291231	0.255435	0.207514	0.127113	0.077262	108	8496	10368
V4	107	Veta la Palma	6	15	124.17	524.17	0.67	29	18.67		0.995692	5769	2.57	61.04	75.75	80.19	85.7	Vegetaci? hal?ila	Vegetaci? hal?ila	Vegetaci? hal?ila	Vegetaci? hal?ila	Halophytic vegetation	0.125595	0.167443	0.176186	0.137025	0.0955713	270	7297	11135
V5	108	Veta la Palma	6	4.63	180.38	102.88		11.13			0.32367	4275	3.83	150.85	108.06	95.35	72.68	Vegetaci? hal?ila	Vegetaci? hal?ila	Vegetaci? hal?ila	Vegetaci? hal?ila	Halophytic vegetation	-0.0938911	-0.0657673	-0.0540843	0.0285003	0.0949143	1272	6004	7835
V6	109	Veta la Palma	6	21.75	111.63	83.75	0.13	9.5	0.13		0.399958	2392	2	169.36	139.53	123.68	93.75	Vegetaci? hal?ila	Vegetaci? hal?ila	Vegetaci? hal?ila	Vegetaci? hal?ila	Halophytic vegetation	-0.166988	-0.131249	-0.027687	0.0213233	0.0552824	3247	4664	10382
V7	110	Veta la Palma	6	30.38	276	289.5	1.88	18.5	2.63	0.75	0.634373	1826	2.75	77.23	85.9	72.96	71.51	Vegetaci? hal?ila	Vegetaci? hal?ila	Vegetaci? hal?ila	Zonas sin vegetaci?	Halophytic vegetation	0.147744	0.128262	0.124946	-0.0527621	0.143573	1749	4343	13453
V8	111	Veta la Palma	6	6.33	128.33	162.33	0.11	2.56	0.11	1.22	0.542511	4957	3.25	42.38	73.88	61.97	68.72	Zonas sin vegetaci?	Vegetaci? hal?ila	Vegetaci? hal?ila	Vegetaci? hal?ila	Halophytic vegetation	0.197603	0.262171	0.267655	0.247119	0.197219	270	3005	14440
V9	112	Veta la Palma	6	0.44	8.78	190.56		17.56			0.439738	2719	3.33	91.84	95.55	88.64	104.4	Vegetaci? hal?ila	Vegetaci? hal?ila	Vegetaci? hal?ila	Vegetaci? hal?ila	Halophytic vegetation	0.00189469	0.127892	0.175701	0.119473	0.115428	3426	2812	13012
												982644
