# Supplementary material for: Landscape Effects on the Presence, Abundance and Diversity of Mosquitoes in Mediterranean Wetlands
Source: PLoS One. 2015 Jun 18;10(6):e0128112. doi: 10.1371/journal.pone.0128112 (PMC4472724; doi:10.1371/journal.pone.0128112)
Supplement: S2 Data — (XLSX) [file pone.0128112.s002.xlsx]

## Sheet: TABLA_FINA_mensual_binomial.na_
Unit	Area	Muestreo	Fecha	Mes	month_nb	Ocdetpre	Occasppre	Cxtheipre	Cxpippre	Cxmodpre	Cxperpre	An_atroparvus	Anatropre	Otros	Total_mosquitos	IA_100	IA_250	IA_500	IA_1000	IA_2000	NDVI_100	NDVI_250	NDVI_500	NDVI_1000	NDVI_2000	IABEF_100	IABEF_250	IABEF_500	IABEF_1000	IABEF_2000	NDVIBEF_100	NDVIBEF_250	NDVIBEF_500	NDVIBEF_1000	NDVIBEF_2000
Scrubland	M14	BG	2010-07-30	Julio	7	0	1	1	1	0	1	6	1	0	69	0	0	0	0	2.95472	0.164557	0.142636	0.12822	0.125865	0.127208	0	2.95472	3.43152	4.33447	4.84074	0.194096	0.170536	0.152922	0.14885	0.148546
Scrubland	M17	BG	2010-07-30	Julio	7	0	1	1	1	0	1	0	0	0	228	0	0	0	0	2.95472	0.126502	0.1181	0.128081	0.124997	0.118034	0	0	3.25551	4.20954	4.95425	0.155138	0.148837	0.161169	0.15712	0.148356
Sand dunes	P08	BG	2010-09-02	Septiembre	9	0	1	0	0	0	1	0	0	0	161	0	0	0	0	2.95472	0.11299	0.110342	0.103264	0.0876689	0.0768785	0	0	0	0	2.95472	0.0980496	0.0995109	0.0958484	0.0850901	0.0761341
Sand dunes	P08	BG	2010-08-10	Agosto	8	0	1	1	0	1	1	0	0	0	38	0	0	0	0	2.95472	0.0980496	0.0995109	0.0958484	0.0850901	0.0761341	0	0	0	0	5.68341	0.089172	0.0900005	0.0881078	0.0795141	0.0720111
Sand dunes	P10	BG	2010-09-02	Septiembre	9	1	1	1	1	1	1	0	0	0	83	0	0	0	0	2.95472	0.0536883	0.0711669	0.0638656	0.0610789	0.0558995	0	0	0	5.55739	6.34288	0.0704494	0.0786042	0.0715447	0.0697896	0.0687527
Sand dunes	P11	BG	2010-08-10	Agosto	8	0	1	1	1	0	1	8	1	0	80	0	0	0	0	2.95472	0.051605	0.0303979	0.0204842	0.0415204	0.0495936	0	0	0	0	5.43281	0.0442227	0.0287712	0.0196689	0.0394383	0.0490884
Marshland	MA02	BG	2010-09-28	Septiembre	9	0	1	1	0	0	0	0	0	0	152	0	0	0	0	3.25551	0.149207	0.130084	0.105928	0.103935	0.10344	0	0	0	0	3.25551	0.147259	0.129388	0.106574	0.105568	0.103589
Scrubland	M16	BG	2010-07-30	Julio	7	0	1	1	0	0	1	1	1	0	317	0	0	0	0	3.25551	0.132147	0.122448	0.124964	0.126966	0.125991	0	0	0	3.25551	4.97955	0.169264	0.155067	0.158571	0.158218	0.155288
Scrubland	M15	BG	2010-07-30	Julio	7	0	1	1	1	0	1	1	1	0	71	0	0	0	0	3.25551	0.118652	0.124639	0.134116	0.137516	0.130964	0	0	3.25551	3.25551	4.62635	0.142466	0.152057	0.159293	0.164094	0.153162
Scrubland	M22	BG	2010-08-20	Agosto	8	0	1	0	0	0	0	0	0	0	5393	0	0	0	0	3.25551	0.0933847	0.0931217	0.0989461	0.102261	0.11167	0	0	0	0	5.09097	0.095606	0.0958826	0.101562	0.104433	0.114313
Scrubland	M22	BG	2010-09-17	Septiembre	9	0	1	0	0	0	0	0	0	0	1085	0	0	0	0	3.25551	0.0881408	0.0894543	0.0950319	0.0989565	0.108355	0	0	0	0	3.25551	0.0933847	0.0931217	0.0989461	0.102261	0.11167
Scrubland	T1	CDC	2010-09-09	Septiembre	9	0	1	0	0	0	0	0	0	0	1	0	0	0	0	3.25551	0.0695646	0.0935801	0.099536	0.110807	0.114677	0	0	0	0	2.95472	0.0699832	0.091696	0.0963416	0.104528	0.108346
Sand dunes	P09	BG	2010-09-02	Septiembre	9	0	1	1	0	0	1	0	0	0	156	0	0	0	0	3.25551	0.14451	0.148039	0.140889	0.103759	0.0723529	0	0	0	0	5.67191	0.128166	0.132048	0.126379	0.0992218	0.0732592
Marshland	MA37	BG	2010-09-07	Septiembre	9	0	1	0	0	1	0	0	0	0	15	0	0	0	0	3.43152	0.0509619	0.0538806	0.0575716	0.0707725	0.0868213	0	0	0	0	5.29469	0.0516132	0.0533173	0.0574935	0.0746649	0.0966696
Scrubland	M11	BG	2010-09-07	Septiembre	9	0	1	0	1	0	1	0	0	0	48	0	0	0	0	3.43152	0.139641	0.146329	0.149743	0.142879	0.135277	0	0	0	0	3.85739	0.143115	0.151059	0.15346	0.14615	0.141829
Scrubland	M01	BG	2010-09-07	Septiembre	9	0	1	0	0	0	0	0	0	0	14	0	0	0	0	3.43152	0.129936	0.12588	0.110607	0.108258	0.0970938	0	0	0	0	4.33447	0.12906	0.126527	0.112899	0.109846	0.0977304
Scrubland	T5	CDC	2010-09-09	Septiembre	9	0	1	0	0	0	0	0	0	0	1	0	3.25551	3.43152	0	3.43152	0.0930389	0.111931	0.112834	0.117512	0.116792	0	3.43152	3.85739	0	3.95429	0.0941811	0.118599	0.12274	0.12847	0.127171
Sand dunes	P12	BG	2010-08-10	Agosto	8	0	1	1	0	0	1	0	0	0	71	0	0	0	0	3.43152	0.00230862	0.0271009	0.0367679	0.0399671	0.0281588	0	0	0	0	3.55642	0.00645153	0.0247201	0.0345641	0.0378736	0.0257215
Ricefields	A1	BG	2010-09-02	Septiembre	9	0	0	1	0	0	1	0	0	0	4	0	0	0	0	3.55642	0.191554	0.215794	0.224903	0.221275	0.221162	4.06822	5.13894	5.70166	6.38833	6.8334	0.226337	0.248457	0.255318	0.258767	0.259685
Scrubland	M09	BG	2010-09-07	Septiembre	9	0	1	0	1	0	1	0	0	0	34	0	0	0	0	3.55642	0.10748	0.125865	0.132569	0.135025	0.137716	0	0	0	0	4.2553	0.112394	0.126933	0.132087	0.133243	0.134491
Scrubland	M21	BG	2010-07-27	Julio	7	0	1	1	1	0	1	9	1	0	798	0	0	0	0	3.55642	0.0932325	0.112956	0.115412	0.121944	0.117646	0	0	0	0	4.49832	0.124783	0.152045	0.157808	0.163872	0.153707
Sand dunes	P18	BG	2010-09-02	Septiembre	9	0	1	0	0	1	0	0	0	0	46	0	0	0	0	3.55642	0.0650213	0.0517205	0.0490983	0.0234373	0.0146689	0	0	0	0	4.2553	0.0576851	0.054042	0.053427	0.0361139	0.0422242
Sand dunes	P12	BG	2010-07-06	Julio	7	1	1	1	1	1	1	72	1	0	4237	0	0	0	0	3.55642	0.00645153	0.0247201	0.0345641	0.0378736	0.0257215	0	0	0	3.25551	4.27648	0.00983845	0.0345221	0.0442244	0.0496605	0.0312121
Cultives	HT6	BG	2010-07-15	Julio	7	0	1	1	1	1	1	70	1	24	1029	0	0	0	0	3.79941	0.0470169	0.0521769	0.0459553	0.0472021	0.0467575	0	0	4.97544	5.36078	5.62356	0.0661049	0.0718726	0.0656725	0.0666192	0.0668918
Scrubland	T2	CDC	2010-09-09	Septiembre	9	0	1	0	0	0	1	0	0	0	25	0	0	0	0	3.79941	0.159241	0.139854	0.139766	0.145478	0.140429	0	0	0	0	4.53404	0.15867	0.142502	0.142007	0.147736	0.140007
Scrubland	M10	BG	2010-09-07	Septiembre	9	0	1	0	0	0	1	0	0	0	5	0	0	0	0	3.79941	0.105706	0.127835	0.139167	0.141656	0.140933	0	0	0	0	4.53404	0.107698	0.129271	0.139872	0.141806	0.138952
Sand dunes	P17	BG	2010-09-02	Septiembre	9	0	1	0	0	0	1	0	0	0	16	0	0	0	0	3.79941	0.0999686	0.0299169	0.0241834	-0.0131787	-0.006808	0	0	0	0	4.38562	0.0918481	0.0412216	0.0339066	0.0173794	0.028438
Scrubland	M11	BG	2010-08-03	Agosto	8	0	1	1	1	1	1	4	1	0	264	0	0	0	0	3.85739	0.143115	0.151059	0.15346	0.14615	0.141829	0	0	0	0	5.92737	0.145624	0.154164	0.157491	0.149574	0.151504
Scrubland	T5	CDC	2010-08-06	Agosto	8	0	1	1	0	0	1	1	1	1	66	0	3.43152	3.85739	0	3.95429	0.0941811	0.118599	0.12274	0.12847	0.127171	0	3.79941	4.60747	5.55413	6.40249	0.101636	0.12967	0.138116	0.151413	0.145172
Sand dunes	P12	BG	2010-09-02	Septiembre	9	0	1	0	0	0	0	0	0	0	331	0	0	0	0	4.06822	-0.0184617	0.016486	0.0297526	0.0332215	0.00788926	0	0	0	0	3.43152	0.00230862	0.0271009	0.0367679	0.0399671	0.0281588
Scrubland	M03	BG	2010-09-07	Septiembre	9	0	1	0	0	0	0	0	0	0	47	0	0	0	0	4.10041	0.157074	0.13073	0.123769	0.114875	0.107816	0	0	0	0	4.51056	0.158517	0.129947	0.125737	0.11828	0.111532
Scrubland	M09	BG	2010-08-03	Agosto	8	0	1	1	1	0	1	1	1	0	153	0	0	0	0	4.2553	0.112394	0.126933	0.132087	0.133243	0.134491	0	0	0	0	4.51056	0.106027	0.123513	0.130467	0.132704	0.134086
Sand dunes	P18	BG	2010-08-12	Agosto	8	0	0	0	0	1	0	0	0	0	2	0	0	0	0	4.2553	0.0576851	0.054042	0.053427	0.0361139	0.0422242	0	0	0	0	4.45941	0.0561256	0.050948	0.04982	0.0319548	0.039526
Scrubland	M06	BG	2010-09-07	Septiembre	9	0	1	0	0	0	0	0	0	0	13	0	0	0	0	4.27648	0.105156	0.131803	0.144129	0.141473	0.131434	0	0	0	0	4.84074	0.115986	0.134686	0.144767	0.144366	0.136681
Scrubland	M01	BG	2010-08-03	Agosto	8	0	1	1	0	1	1	2	1	0	189	0	0	0	0	4.33447	0.12906	0.126527	0.112899	0.109846	0.0977304	0	0	0	5.17955	5.88824	0.128942	0.134303	0.120012	0.114828	0.102123
Marshland	MA02	BG	2010-07-13	Julio	7	0	0	1	0	0	0	0	0	0	9	0	0	0	0	4.3522	0.151659	0.13472	0.113824	0.112951	0.110738	0	0	0	3.99568	5.37749	0.171956	0.163067	0.145081	0.14306	0.140663
Sand dunes	P17	BG	2010-08-12	Agosto	8	0	0	0	0	0	1	0	0	0	1	0	0	0	0	4.38562	0.0918481	0.0412216	0.0339066	0.0173794	0.028438	0	0	0	0	4.61701	0.0898831	0.0379597	0.0310508	0.014716	0.0265806
Sand dunes	P18	BG	2010-07-08	Julio	7	0	1	1	0	1	1	183	1	0	1249	0	0	0	0	4.45941	0.0561256	0.050948	0.04982	0.0319548	0.039526	0	0	0	0	4.59771	0.0676917	0.0588633	0.056828	0.0313851	0.0352515
Sand dunes	P14	BG	2010-08-10	Agosto	8	0	1	1	1	0	1	4	1	0	121	0	0	0	0	4.45941	4.73e-05	0.00280858	0.0230055	0.0476334	0.0515008	0	0	0	0	5.91566	0.000524597	0.00335746	0.0247105	0.051215	0.0561197
Sand dunes	P12	BG	2010-05-05	Mayo	5	1	1	1	1	0	1	0	0	5	430	0	0	0	0	4.45941	-0.0164368	0.0160201	0.0295338	0.0328394	0.00555902	0	0	2.95472	4.56704	5.31597	-0.000417174	0.0218467	0.0331712	0.037522	0.0139936
Scrubland	M21	BG	2010-06-15	Junio	6	0	0	1	1	0	1	147	1	7	2851	0	0	0	0	4.49832	0.124783	0.152045	0.157808	0.163872	0.153707	0	0	0	0	5.5397	0.153302	0.178826	0.181836	0.180059	0.168469
Scrubland	M03	BG	2010-08-03	Agosto	8	0	1	1	0	0	1	0	0	0	328	0	0	0	0	4.51056	0.158517	0.129947	0.125737	0.11828	0.111532	0	0	0	3.99568	6.10315	0.16693	0.133859	0.132381	0.126762	0.120452
Scrubland	M09	BG	2010-07-15	Julio	7	0	1	1	0	0	1	28	1	0	322	0	0	0	0	4.51056	0.106027	0.123513	0.130467	0.132704	0.134086	0	0	0	0	4.82348	0.115893	0.137492	0.14429	0.146586	0.150205
Scrubland	T2	CDC	2010-08-06	Agosto	8	0	1	0	1	0	1	1	1	0	44	0	0	0	0	4.53404	0.15867	0.142502	0.142007	0.147736	0.140007	0	0	0	0	4.82348	0.162281	0.14324	0.143169	0.147881	0.139791
Scrubland	M10	BG	2010-08-03	Agosto	8	0	1	1	1	0	1	1	1	0	28	0	0	0	0	4.53404	0.107698	0.129271	0.139872	0.141806	0.138952	0	0	0	0	4.82348	0.107557	0.129601	0.141159	0.141875	0.138548
Sand dunes	P18	BG	2010-06-02	Junio	6	0	0	1	1	1	1	157	1	2	465	0	0	0	0	4.59771	0.0676917	0.0588633	0.056828	0.0313851	0.0352515	0	0	0	0	4.71768	0.0668081	0.0551468	0.0547206	0.0241125	0.00857274
Sand dunes	P17	BG	2010-07-08	Julio	7	0	1	1	0	1	1	7	1	0	2402	0	0	0	0	4.61701	0.0898831	0.0379597	0.0310508	0.014716	0.0265806	0	0	0	0	4.76043	0.109161	0.0486136	0.0302876	0.00166837	0.0182792
Scrubland	MA04	BG	2010-06-18	Junio	6	0	0	1	1	1	1	80	1	0	149	0	0	0	0	4.62635	0.0738638	0.0805962	0.0850095	0.0996296	0.116014	0	0	3.99568	4.75359	5.95899	0.110612	0.113449	0.102995	0.11434	0.133517
Marshland	MA26	BG	2010-08-20	Agosto	8	0	1	0	0	0	0	0	0	0	3	0	0	0	0	4.64445	0.0238457	0.0281099	0.0303183	0.0330287	0.052028	0	4.29669	5.09413	5.69223	6.54664	0.0354408	0.0386461	0.045276	0.0533778	0.0736194
Scrubland	M27	BG	2010-07-30	Julio	7	0	1	1	0	0	1	1	1	0	65	0	0	0	0	4.64445	0.108451	0.109898	0.111952	0.109005	0.111848	0	0	0	4.77379	5.16909	0.133403	0.134237	0.135144	0.133256	0.136495
Sand dunes	P18	BG	2010-05-05	Mayo	5	0	0	1	1	0	0	2	1	0	19	0	0	0	0	4.71768	0.0668081	0.0551468	0.0547206	0.0241125	0.00857274	0	0	0	0	4.85734	0.0649774	0.0532079	0.0549277	0.0273723	0.00922461
Sand dunes	P17	BG	2010-06-02	Junio	6	0	0	1	1	1	1	2	1	1	552	0	0	0	0	4.76043	0.109161	0.0486136	0.0302876	0.00166837	0.0182792	0	0	0	0	4.95425	0.0967292	0.0304872	0.0223558	-0.0217422	-0.0173658
Scrubland	T2	CDC	2010-07-13	Julio	7	0	1	1	1	0	1	49	1	0	469	0	0	0	0	4.82348	0.162281	0.14324	0.143169	0.147881	0.139791	0	0	0	3.65331	5.0781	0.187332	0.167769	0.16721	0.173557	0.163556
Scrubland	M09	BG	2010-06-09	Junio	6	0	0	1	0	0	1	15	1	0	106	0	0	0	0	4.82348	0.115893	0.137492	0.14429	0.146586	0.150205	0	0	2.95472	3.43152	5.08778	0.122375	0.137719	0.145762	0.148985	0.150424
Scrubland	M10	BG	2010-07-15	Julio	7	0	1	1	0	0	1	16	1	0	123	0	0	0	0	4.82348	0.107557	0.129601	0.141159	0.141875	0.138548	0	0	0	2.95472	5.03703	0.122828	0.146379	0.160567	0.160917	0.158897
Scrubland	M06	BG	2010-08-03	Agosto	8	0	1	1	0	0	1	3	1	0	186	0	0	0	0	4.84074	0.115986	0.134686	0.144767	0.144366	0.136681	0	0	0	3.99568	5.949	0.11186	0.134818	0.148262	0.149058	0.145166
Sand dunes	P18	BG	2010-04-07	Abril	4	1	0	1	1	1	1	1	1	6	50	0	0	0	0	4.85734	0.0649774	0.0532079	0.0549277	0.0273723	0.00922461	0	0	0	0	4.53404	0.0468041	0.0357502	0.0398121	0.0124515	-0.001121
Scrubland	M26	BG	2010-09-15	Septiembre	9	0	1	0	0	0	0	0	0	0	119	0	0	0	0	4.87333	0.141292	0.150276	0.141933	0.126965	0.123795	0	0	0	0	5.09726	0.122368	0.129553	0.125879	0.113488	0.113868
Sand dunes	P17	BG	2010-05-05	Mayo	5	0	1	1	1	1	1	1	1	1	278	0	0	0	0	4.95425	0.0967292	0.0304872	0.0223558	-0.0217422	-0.0173658	0	0	0	0	5.15837	0.0996078	0.0367118	0.0294264	-0.0193621	-0.0210642
Scrubland	M22	BG	2010-07-27	Julio	7	0	1	1	1	0	1	6	1	0	1825	0	0	0	0	5.09097	0.095606	0.0958826	0.101562	0.104433	0.114313	0	0	0	0	5.2927	0.133315	0.128498	0.137765	0.141074	0.148837
Scrubland	M26	BG	2010-08-15	Agosto	8	0	0	0	1	0	0	0	0	0	2	0	0	0	0	5.09726	0.122368	0.129553	0.125879	0.113488	0.113868	0	0	0	3.73247	5.38561	0.121353	0.128946	0.125286	0.112951	0.11378
Fish ponds	V9	BG	2010-09-02	Septiembre	9	0	1	0	0	0	0	0	0	0	1	0	0	0	0	5.25744	0.070289	0.0634746	0.0579577	0.0523481	0.04729	0	2.95472	4.49832	4.94547	5.67025	0.0655284	0.060353	0.0574839	0.050688	0.0451884
Scrubland	M18	BG	2010-07-27	Julio	7	0	1	1	1	1	1	20	1	0	1018	0	0	0	0	5.2907	0.11918	0.132333	0.12136	0.119195	0.128622	0	0	0	0	5.46879	0.156046	0.165726	0.150396	0.149194	0.158391
Scrubland	M22	BG	2010-06-15	Junio	6	0	0	1	0	0	1	27	1	0	6907	0	0	0	0	5.2927	0.133315	0.128498	0.137765	0.141074	0.148837	0	0	0	0	5.33264	0.163405	0.155177	0.164885	0.165426	0.163677
Marshland	MA35	BG	2010-08-15	Agosto	8	0	1	1	0	1	1	0	0	0	6	0	0	0	0	5.29469	0.0516132	0.0533173	0.0574935	0.0746649	0.0966696	0	0	0	5.66096	6.46959	0.0537218	0.0580587	0.0625689	0.0886471	0.11572
Scrubland	M22	BG	2010-05-19	Mayo	5	0	1	1	1	0	1	39	1	0	1724	0	0	0	0	5.33264	0.163405	0.155177	0.164885	0.165426	0.163677	0	0	3.79941	3.95429	5.45803	0.153111	0.145842	0.151539	0.150897	0.14769
Fish ponds	V10	BG	2010-09-02	Septiembre	9	0	1	0	0	0	0	0	0	0	6	0	0	0	0	5.33985	0.0789803	0.0737584	0.0618248	0.0531688	0.0461162	0	0	0	4.51056	5.70706	0.0779881	0.0722614	0.0608964	0.0515631	0.0442546
Sand dunes	P11	BG	2010-07-06	Julio	7	0	1	1	1	1	0	718	1	0	6198	0	0	0	0	5.43281	0.0442227	0.0287712	0.0196689	0.0394383	0.0490884	0	0	0	0	5.91944	0.0513789	0.0367673	0.0285938	0.0487897	0.0601105
Scrubland	M18	BG	2010-06-15	Junio	6	0	0	1	1	1	1	67	1	0	234	0	0	0	0	5.46879	0.156046	0.165726	0.150396	0.149194	0.158391	0	0	3.43152	4.03346	6.23664	0.189234	0.185976	0.173924	0.175194	0.167208
Scrubland	M08	BG	2010-09-07	Septiembre	9	0	1	0	0	0	1	0	0	0	17	0	0	0	0	5.49206	0.154895	0.149393	0.144719	0.144524	0.141159	0	0	0	0	5.57956	0.15712	0.152915	0.148157	0.147373	0.1428
Marshland	MA09	BG	2010-09-28	Septiembre	9	0	0	0	0	0	0	0	0	0	0	0	0	0	0	5.49955	0.0454819	0.0372707	0.0343962	0.0329169	0.0412194	0	0	0	4.15839	5.78803	0.0416967	0.0343895	0.0317567	0.0326743	0.0414531
Scrubland	M05	BG	2010-09-07	Septiembre	9	0	1	0	0	0	1	0	0	0	38	0	0	0	0	5.51535	0.11194	0.138855	0.138664	0.148064	0.138186	0	0	0	2.95472	5.62542	0.115284	0.142721	0.141817	0.150012	0.141182
Scrubland	M21	BG	2010-05-19	Mayo	5	0	1	1	1	0	1	59	1	9	3286	0	0	0	0	5.5397	0.153302	0.178826	0.181836	0.180059	0.168469	0	0	3.99568	3.95429	5.80305	0.136023	0.164425	0.166879	0.162868	0.151007
Sand dunes	P07	BG	2010-08-10	Agosto	8	0	1	1	0	1	1	0	0	0	68	0	0	0	0	5.5563	0.163023	0.149641	0.132293	0.104466	0.0663952	0	0	4.83506	5.94944	6.63412	0.162981	0.149374	0.132651	0.107935	0.0708787
Scrubland	M08	BG	2010-08-03	Agosto	8	0	1	1	1	0	1	0	0	0	127	0	0	0	0	5.57956	0.15712	0.152915	0.148157	0.147373	0.1428	0	0	0	0	5.6826	0.155185	0.152397	0.147603	0.147515	0.141287
Sand dunes	P09	BG	2010-08-10	Agosto	8	0	1	1	0	1	1	3	1	1	98	0	0	0	0	5.67191	0.128166	0.132048	0.126379	0.0992218	0.0732592	0	0	0	3.95429	6.52816	0.126342	0.124979	0.120551	0.0951166	0.0726253
Scrubland	M08	BG	2010-07-15	Julio	7	0	1	1	0	0	1	18	1	0	504	0	0	0	0	5.6826	0.155185	0.152397	0.147603	0.147515	0.141287	0	0	0	4.03346	5.77837	0.186813	0.181091	0.17626	0.176809	0.16905
Sand dunes	P08	BG	2010-07-06	Julio	7	0	1	1	1	1	0	172	1	0	2725	0	0	0	0	5.68341	0.089172	0.0900005	0.0881078	0.0795141	0.0720111	0	0	0	0	5.7417	0.103645	0.104914	0.101576	0.0909686	0.078615
Sand dunes	P08	BG	2010-05-05	Mayo	5	1	1	1	1	0	1	4	1	3	262	0	0	0	0	5.73672	0.107672	0.105857	0.0987098	0.0828946	0.0661988	0	0	0	0	5.75427	0.104496	0.103698	0.096657	0.0852882	0.0674122
Sand dunes	P08	BG	2010-06-02	Junio	6	0	0	1	0	0	1	53	1	0	1477	0	0	0	0	5.7417	0.103645	0.104914	0.101576	0.0909686	0.078615	0	0	0	0	5.73672	0.107672	0.105857	0.0987098	0.0828946	0.0661988
Sand dunes	P08	BG	2010-04-07	Abril	4	1	1	1	1	0	1	0	0	53	399	0	0	0	0	5.75427	0.104496	0.103698	0.096657	0.0852882	0.0674122	0	0	0	0	5.74873	0.0693732	0.07314	0.0700457	0.0614356	0.0511605
Scrubland	M19	BG	2010-05-19	Mayo	5	0	1	1	1	0	1	61	1	1	2223	0	0	0	0	5.81578	0.192118	0.170252	0.174211	0.170794	0.170437	0	0	0	3.65331	6.01607	0.163894	0.144741	0.15236	0.15144	0.152179
Scrubland	M13	BG	2010-07-27	Julio	7	0	1	1	1	1	1	5	1	0	2509	0	0	0	0	5.84354	0.104895	0.138265	0.138153	0.144124	0.145544	0	0	3.43152	4.41666	6.38545	0.127149	0.163672	0.167132	0.173669	0.179792
Sand dunes	P14	BG	2010-07-06	Julio	7	1	1	1	0	0	1	283	1	7	4103	0	0	0	0	5.91566	0.000524597	0.00335746	0.0247105	0.051215	0.0561197	0	0	0	4.81757	6.38351	0.0077161	0.0100655	0.0364711	0.0649146	0.0733036
Sand dunes	P11	BG	2010-06-02	Junio	6	1	1	1	1	1	1	200	1	0	613	0	0	0	0	5.91944	0.0513789	0.0367673	0.0285938	0.0487897	0.0601105	0	0	0	0	5.97543	0.0441985	0.0188705	0.00582182	0.0316906	0.0344556
Scrubland	M11	BG	2010-07-16	Julio	7	0	1	1	0	0	1	51	1	0	326	0	0	0	0	5.92737	0.145624	0.154164	0.157491	0.149574	0.151504	0	0	0	0	6.06213	0.172016	0.183547	0.189784	0.181408	0.185781
Sand dunes	P11	BG	2010-05-05	Mayo	5	1	1	1	1	0	0	15	1	3	525	0	0	0	0	5.97543	0.0441985	0.0188705	0.00582182	0.0316906	0.0344556	0	0	0	3.99568	6.00191	0.0279204	0.018995	0.0125094	0.0274035	0.0284738
Scrubland	M11	BG	2010-06-09	Junio	6	1	1	1	0	0	1	64	1	0	568	0	0	0	0	6.06213	0.172016	0.183547	0.189784	0.181408	0.185781	0	0	2.95472	3.43152	6.13351	0.162189	0.174836	0.179788	0.175578	0.171448
Sand dunes	P07	BG	2010-09-02	Septiembre	9	0	1	0	0	0	0	0	0	0	638	0	0	2.95472	2.95472	3.43152	0.187404	0.172047	0.149571	0.112868	0.0655581	0	0	0	0	5.5563	0.163023	0.149641	0.132293	0.104466	0.0663952
Scrubland	M19	BG	2010-06-15	Junio	6	0	0	1	1	1	1	43	1	0	4083	0	0	3.55642	2.95472	3.99568	0.180031	0.168992	0.173135	0.167156	0.162237	0	0	0	0	5.81578	0.192118	0.170252	0.174211	0.170794	0.170437
Sand dunes	P13	BG	2010-08-10	Agosto	8	0	1	1	0	0	1	1	1	0	68	0	0	0	2.95472	4.27648	-0.0179098	-0.00437096	0.0231038	0.0412451	0.0505616	0	0	0	3.25551	5.53403	-0.0122952	-0.00148494	0.0250789	0.0442015	0.0540118
Scrubland	M10	BG	2010-06-09	Junio	6	0	1	1	0	0	0	12	1	0	125	0	0	0	2.95472	5.03703	0.122828	0.146379	0.160567	0.160917	0.158897	0	0	3.25551	3.90854	5.28058	0.12674	0.141762	0.153255	0.154692	0.153249
Cultives	HT3	BG	2006-05-04	Mayo	5	0	1	0	0	0	0	0	0	0	2	0	0	0	2.95472	5.52245	0.0846958	0.0885578	0.0956292	0.103635	0.117124	0	0	4.70244	5.25091	6.04202	0.121231	0.114869	0.103281	0.109535	0.123732
Scrubland	M05	BG	2010-08-03	Agosto	8	0	1	1	0	0	1	0	0	0	844	0	0	0	2.95472	5.62542	0.115284	0.142721	0.141817	0.150012	0.141182	0	0	0	3.25551	5.7522	0.115464	0.142421	0.141354	0.149637	0.140981
Sand dunes	P11	BG	2010-09-02	Septiembre	9	0	1	1	0	0	0	0	0	0	1114	0	0	0	3.25551	3.55642	0.0512988	0.0205972	0.00641356	0.0345698	0.0436224	0	0	0	0	2.95472	0.051605	0.0303979	0.0204842	0.0415204	0.0495936
Sand dunes	P12	BG	2010-06-02	Junio	6	1	1	1	1	0	1	141	1	0	2025	0	0	0	3.25551	4.27648	0.00983845	0.0345221	0.0442244	0.0496605	0.0312121	0	0	0	0	4.45941	-0.0164368	0.0160201	0.0295338	0.0328394	0.00555902
Sand dunes	P14	BG	2010-09-02	Septiembre	9	0	1	0	0	1	1	0	0	0	716	0	0	0	3.25551	4.41666	-0.0276346	-0.020766	0.00761711	0.0372289	0.0463158	0	0	0	0	4.45941	4.73e-05	0.00280858	0.0230055	0.0476334	0.0515008
Scrubland	M15	BG	2010-06-16	Junio	6	0	0	1	0	0	1	32	1	0	1369	0	0	3.25551	3.25551	4.62635	0.142466	0.152057	0.159293	0.164094	0.153162	3.25551	4.15839	4.41666	5.16107	5.31973	0.144857	0.150239	0.154154	0.160811	0.152591
Scrubland	M16	BG	2010-06-16	Junio	6	0	0	1	0	0	1	34	1	0	494	0	0	0	3.25551	4.97955	0.169264	0.155067	0.158571	0.158218	0.155288	0	0	4.45941	4.81158	5.63094	0.159418	0.151834	0.152751	0.152248	0.150872
Sand dunes	P13	BG	2010-07-06	Julio	7	0	1	1	0	1	1	46	1	61	7649	0	0	0	3.25551	5.53403	-0.0122952	-0.00148494	0.0250789	0.0442015	0.0540118	0	0	0	4.66182	6.25506	-0.0109778	0.00272172	0.0342143	0.0565789	0.0723487
Scrubland	M05	BG	2010-07-15	Julio	7	0	1	1	1	0	1	15	1	0	1954	0	0	0	3.25551	5.7522	0.115464	0.142421	0.141354	0.149637	0.140981	0	0	0	4.10041	5.87956	0.139586	0.173673	0.171164	0.181586	0.171945
Scrubland	M07	BG	2010-09-07	Septiembre	9	0	0	0	0	0	0	0	0	0	0	0	2.95472	3.43152	3.43152	3.43152	0.112545	0.109128	0.109833	0.117169	0.11436	0	3.25551	3.85739	3.85739	3.95429	0.115385	0.115648	0.120955	0.128029	0.124708
Scrubland	T4	CDC	2010-09-09	Septiembre	9	0	1	0	1	0	0	0	0	0	7	0	0	0	3.43152	3.99568	0.175984	0.173751	0.140829	0.133528	0.126517	0	0	0	3.65331	4.47277	0.169456	0.17083	0.144536	0.138082	0.134407
Scrubland	M09	BG	2010-05-12	Mayo	5	1	0	1	1	1	1	3	1	0	45	0	0	2.95472	3.43152	5.08778	0.122375	0.137719	0.145762	0.148985	0.150424	0	2.95472	3.73247	4.15839	5.28668	0.120682	0.136088	0.142348	0.145653	0.147797
Sand dunes	P05	BG	2010-08-10	Agosto	8	0	1	1	1	0	1	0	0	0	160	0	0	0	3.43152	5.45667	0.126943	0.116926	0.0992378	0.101368	0.0933202	0	4.13037	5.18724	5.81398	6.38059	0.12653	0.121442	0.104181	0.104363	0.0963812
Sand dunes	P05	BG	2010-09-02	Septiembre	9	0	1	0	0	0	0	0	0	0	1182	0	0	0	3.43152	5.66857	0.14138	0.124649	0.109986	0.111247	0.105102	0	0	0	3.43152	5.45667	0.126943	0.116926	0.0992378	0.101368	0.0933202
Scrubland	M11	BG	2010-05-12	Mayo	5	0	0	1	1	0	1	36	1	0	337	0	0	2.95472	3.43152	6.13351	0.162189	0.174836	0.179788	0.175578	0.171448	2.95472	3.25551	3.90854	4.47277	6.23391	0.156075	0.164917	0.169628	0.165889	0.152814
Scrubland	M12	BG	2010-07-15	Julio	7	0	1	1	1	0	1	43	1	0	584	0	0	0	3.55642	3.55642	0.169201	0.138311	0.136866	0.135278	0.137474	0	0	0	4.33447	4.45941	0.187148	0.154639	0.151222	0.14928	0.153226
Sand dunes	P13	BG	2010-09-02	Septiembre	9	0	1	0	0	0	1	0	0	0	445	0	0	3.25551	3.55642	4.41666	-0.0439679	-0.027433	0.00798479	0.0295979	0.0452792	0	0	0	2.95472	4.27648	-0.0179098	-0.00437096	0.0231038	0.0412451	0.0505616
Scrubland	M24	BG	2010-09-17	Septiembre	9	0	1	0	1	0	0	0	0	0	411	0	0	0	3.65331	3.73247	0.116807	0.101322	0.103777	0.113159	0.103946	0	0	4.20954	5.19976	5.85896	0.136314	0.114367	0.118541	0.129455	0.119558
Scrubland	T4	CDC	2010-08-06	Agosto	8	0	1	1	1	1	1	2	1	2	93	0	0	0	3.65331	4.47277	0.169456	0.17083	0.144536	0.138082	0.134407	0	0	0	4.43138	6.12597	0.170042	0.175814	0.152037	0.146031	0.146354
Scrubland	T2	CDC	2010-06-11	Junio	6	0	0	1	1	0	1	96	1	0	266	0	0	0	3.65331	5.0781	0.187332	0.167769	0.16721	0.173557	0.163556	0	0	0	4.20954	5.39358	0.171859	0.155584	0.154925	0.159756	0.153489
Scrubland	M19	BG	2010-04-21	Abril	4	0	1	1	1	0	1	2	1	2	632	0	0	0	3.65331	6.01607	0.163894	0.144741	0.15236	0.15144	0.152179	0	0	2.95472	3.65331	6.04379	0.149012	0.132544	0.137888	0.134603	0.126129
Scrubland	M26	BG	2010-07-30	Julio	7	0	1	1	0	0	1	0	0	0	43	0	0	0	3.73247	5.38561	0.121353	0.128946	0.125286	0.112951	0.11378	0	0	0	4.15839	5.61794	0.14119	0.154906	0.150973	0.136472	0.138805
Scrubland	M07	BG	2010-08-03	Agosto	8	0	1	1	0	0	1	7	1	0	49	0	3.25551	3.85739	3.85739	3.95429	0.115385	0.115648	0.120955	0.128029	0.124708	0	4.10041	4.89377	5.67191	6.40787	0.130448	0.128325	0.139954	0.151801	0.142894
Marshland	MA29	BG	2010-08-20	Agosto	8	0	1	0	0	0	0	0	0	0	10	0	0	0	3.85739	4.85734	0.0278497	0.0241957	0.0222685	0.0256058	0.0413312	3.79941	4.38562	4.86806	5.31218	5.87541	0.00825959	0.0135963	0.0131612	0.0196958	0.0378008
Marshland	MA23	BG	2010-07-27	Julio	7	0	1	1	0	1	0	1	1	1	351	0	0	0	3.85739	5.81518	0.141034	0.129764	0.12222	0.114623	0.125613	0	4.36923	4.88875	5.67025	6.55879	0.181699	0.173909	0.164712	0.153916	0.16019
Scrubland	M10	BG	2010-05-12	Mayo	5	1	0	1	1	0	1	8	1	0	87	0	0	3.25551	3.90854	5.28058	0.12674	0.141762	0.153255	0.154692	0.153249	0	0	3.25551	4.31599	5.4553	0.122044	0.136963	0.148329	0.149372	0.149001
Scrubland	M22	BG	2010-04-21	Abril	4	0	1	1	1	1	1	4	1	2	603	0	0	3.79941	3.95429	5.45803	0.153111	0.145842	0.151539	0.150897	0.14769	0	2.95472	3.85739	4.10041	5.53857	0.112765	0.111899	0.115059	0.117349	0.120935
Scrubland	M21	BG	2010-04-21	Abril	4	0	1	1	1	1	1	19	1	4	1303	0	0	3.99568	3.95429	5.80305	0.136023	0.164425	0.166879	0.162868	0.151007	0	0	4.03346	4.03346	5.89276	0.119064	0.135654	0.136683	0.135517	0.123643
Sand dunes	P09	BG	2010-07-06	Julio	7	1	1	1	1	0	1	32	1	0	3304	0	0	0	3.95429	6.52816	0.126342	0.124979	0.120551	0.0951166	0.0726253	0	0	0	4.2553	6.54173	0.138071	0.140307	0.135136	0.104734	0.0379598
Scrubland	MA02	BG	2010-06-18	Junio	6	0	0	1	1	0	1	463	1	0	791	0	0	0	3.99568	5.37749	0.171956	0.163067	0.145081	0.14306	0.140663	0	2.95472	2.95472	4.48574	5.90752	0.174525	0.16809	0.152828	0.163141	0.148885
Scrubland	M06	BG	2010-07-15	Julio	7	0	1	1	0	0	1	68	1	0	1250	0	0	0	3.99568	5.949	0.11186	0.134818	0.148262	0.149058	0.145166	0	0	0	4.23302	6.14092	0.133451	0.161125	0.178689	0.182541	0.180785
Sand dunes	P11	BG	2010-04-07	Abril	4	1	1	1	1	0	1	2	1	39	137	0	0	0	3.99568	6.00191	0.0279204	0.018995	0.0125094	0.0274035	0.0284738	0	0	0	0	5.95942	0.00856606	0.00298993	-0.000497182	0.0145738	0.00984793
Scrubland	M03	BG	2010-07-16	Julio	7	0	1	1	0	1	1	47	1	0	391	0	0	0	3.99568	6.10315	0.16693	0.133859	0.132381	0.126762	0.120452	0	0	0	4.91804	6.30777	0.202964	0.163016	0.164149	0.159895	0.153539
Scrubland	M08	BG	2010-06-09	Junio	6	0	0	1	0	0	1	0	0	0	216	0	0	0	4.03346	5.77837	0.186813	0.181091	0.17626	0.176809	0.16905	0	0	2.95472	4.76043	5.9002	0.164291	0.160166	0.155902	0.158979	0.155485
Scrubland	M18	BG	2010-05-19	Mayo	5	0	1	1	1	0	1	120	1	0	2424	0	0	3.43152	4.03346	6.23664	0.189234	0.185976	0.173924	0.175194	0.167208	0	0	3.55642	4.41666	6.42022	0.175914	0.16877	0.157551	0.158739	0.130212
Scrubland	M05	BG	2010-06-09	Junio	6	0	0	1	0	0	0	0	0	0	29	0	0	0	4.10041	5.87956	0.139586	0.173673	0.171164	0.181586	0.171945	0	0	3.65331	4.89873	6.0157	0.139141	0.160252	0.158563	0.167319	0.16195
Scrubland	M09	BG	2010-04-14	Abril	4	1	1	0	1	0	1	2	1	0	46	0	2.95472	3.73247	4.15839	5.28668	0.120682	0.136088	0.142348	0.145653	0.147797	0	0	3.79941	3.99568	5.10958	0.121875	0.140992	0.149192	0.15397	0.155484
Scrubland	M26	BG	2010-06-16	Junio	6	0	0	1	1	0	1	8	1	0	312	0	0	0	4.15839	5.61794	0.14119	0.154906	0.150973	0.136472	0.138805	0	0	2.95472	4.15839	5.74099	0.142111	0.1524	0.148187	0.135097	0.136545
Scrubland	M26	BG	2010-05-18	Mayo	5	0	0	1	1	0	1	20	1	0	754	0	0	2.95472	4.15839	5.74099	0.142111	0.1524	0.148187	0.135097	0.136545	0	0	3.25551	4.63549	5.86911	0.142244	0.152387	0.14679	0.132688	0.132769
Sand dunes	P04	BG	2010-08-10	Agosto	8	0	1	0	1	0	1	0	0	0	203	0	0	2.95472	4.15839	6.27626	0.148641	0.143257	0.149504	0.122155	0.0855684	0	0	3.25551	4.33447	6.41992	0.15138	0.140759	0.148884	0.121219	0.088638
Sand dunes	P09	BG	2010-05-05	Mayo	5	1	1	1	1	0	1	4	1	2	118	0	0	0	4.18472	6.54027	0.142365	0.14404	0.1364	0.0980412	0.0223591	0	0	0	4.27648	6.54486	0.147601	0.144578	0.133836	0.0993374	0.032098
Scrubland	M17	BG	2010-06-16	Junio	6	0	0	1	1	0	1	19	1	0	711	0	0	3.25551	4.20954	4.95425	0.155138	0.148837	0.161169	0.15712	0.148356	0	3.85739	4.31599	4.93652	5.54642	0.151715	0.143656	0.154016	0.15127	0.145189
Scrubland	T2	CDC	2010-05-13	Mayo	5	1	0	1	1	1	1	9	1	3	200	0	0	0	4.20954	5.39358	0.171859	0.155584	0.154925	0.159756	0.153489	0	0	2.95472	4.33447	5.59173	0.164765	0.148075	0.147828	0.15384	0.148383
Scrubland	M06	BG	2010-06-09	Junio	6	0	0	1	0	0	1	5	1	0	1629	0	0	0	4.23302	6.14092	0.133451	0.161125	0.178689	0.182541	0.180785	3.79941	4.44562	4.51056	4.83506	6.23664	0.132496	0.156644	0.171915	0.177896	0.167303
Ricefields	Ca?da	BG	2010-04-28	Abril	4	0	0	0	0	0	0	0	0	0	0	4.03346	4.3522	3.79941	4.2553	4.15839	0.10297	0.0984143	0.109289	0.128877	0.128965	4.15839	4.95857	5.45667	6.07482	6.43064	0.032753	0.0295588	0.0539731	0.104622	0.116839
Sand dunes	P09	BG	2010-06-02	Junio	6	0	0	1	0	0	1	206	1	0	5334	0	0	0	4.2553	6.54173	0.138071	0.140307	0.135136	0.104734	0.0379598	0	0	0	4.18472	6.54027	0.142365	0.14404	0.1364	0.0980412	0.0223591
Cultives	HT2	BG	2010-07-15	Julio	7	1	1	1	0	0	1	7	1	5	1632	0	3.73247	3.85739	4.27648	5.92366	0.0752947	0.0820903	0.0877903	0.0722991	0.071036	0	3.99568	4.49832	4.85734	6.0406	0.0907963	0.10442	0.117735	0.0964552	0.082687
Sand dunes	P09	BG	2010-04-07	Abril	4	1	0	1	1	0	1	3	1	85	713	0	0	0	4.27648	6.54486	0.147601	0.144578	0.133836	0.0993374	0.032098	0	0	0	4.18472	6.54307	0.110302	0.114065	0.110711	0.0793198	0.0106813
Scrubland	M10	BG	2010-04-14	Abril	4	1	1	1	1	0	0	1	1	2	21	0	0	3.25551	4.31599	5.4553	0.122044	0.136963	0.148329	0.149372	0.149001	0	0	3.25551	4.03346	5.25527	0.119812	0.138359	0.149655	0.152269	0.154363
Scrubland	M12	BG	2010-06-09	Junio	6	0	0	1	0	0	1	67	1	0	220	0	0	0	4.33447	4.45941	0.187148	0.154639	0.151222	0.14928	0.153226	0	0	3.25551	4.62635	4.94988	0.181375	0.15466	0.151946	0.151272	0.154093
Scrubland	M14	BG	2010-06-16	Junio	6	0	0	1	0	0	1	74	1	0	155	0	2.95472	3.43152	4.33447	4.84074	0.194096	0.170536	0.152922	0.14885	0.148546	3.43152	4.58772	4.64445	5.12156	5.34341	0.184263	0.164598	0.156228	0.149794	0.149714
Scrubland	T2	CDC	2010-04-13	Abril	4	1	0	1	1	0	1	2	1	4	53	0	0	2.95472	4.33447	5.59173	0.164765	0.148075	0.147828	0.15384	0.148383	0	0	2.95472	4.2553	5.32899	0.166133	0.149147	0.146295	0.152741	0.148758
Sand dunes	P04	BG	2010-07-06	Julio	7	0	1	1	0	0	0	0	0	0	4938	0	0	3.25551	4.33447	6.41992	0.15138	0.140759	0.148884	0.121219	0.088638	0	0	3.43152	5.35218	6.50349	0.147757	0.13948	0.147468	0.117597	0.0742559
Scrubland	M13	BG	2010-06-15	Junio	6	0	0	1	1	1	1	445	1	0	2854	0	0	3.43152	4.41666	6.38545	0.127149	0.163672	0.167132	0.173669	0.179792	0	0	3.85739	4.85188	6.46492	0.157646	0.188022	0.189446	0.188541	0.169101
Scrubland	M18	BG	2010-04-28	Abril	4	0	0	1	1	0	1	6	1	0	38	0	0	3.55642	4.41666	6.42022	0.175914	0.16877	0.157551	0.158739	0.130212	0	0	3.43152	4.40142	6.46048	0.138829	0.131665	0.12154	0.123896	0.0976032
Scrubland	T4	CDC	2010-07-13	Julio	7	0	1	1	0	0	1	3	1	0	360	0	0	0	4.43138	6.12597	0.170042	0.175814	0.152037	0.146031	0.146354	0	0	0	4.76043	6.29369	0.193927	0.209184	0.186676	0.180246	0.185439
Scrubland	M11	BG	2010-04-14	Abril	4	0	0	1	1	0	1	1	1	6	225	2.95472	3.25551	3.90854	4.47277	6.23391	0.156075	0.164917	0.169628	0.165889	0.152814	0	0	2.95472	4.10041	6.22329	0.139765	0.14751	0.152741	0.147975	0.128881
Marshland	MA02	BG	2010-05-05	Mayo	5	0	1	1	0	0	0	0	0	2	276	0	2.95472	2.95472	4.48574	5.90752	0.174525	0.16809	0.152828	0.163141	0.148885	0	4.27648	4.47277	5.41213	6.36502	0.149702	0.143312	0.134165	0.13745	0.112497
Fish ponds	V10	BG	2010-08-20	Agosto	8	0	0	0	0	1	0	0	0	0	1	0	0	0	4.51056	5.70706	0.0779881	0.0722614	0.0608964	0.0515631	0.0442546	0	0	4.36923	5.57334	6.19028	0.0877785	0.0804119	0.066853	0.0471835	0.0362473
Sand dunes	P12	BG	2010-04-07	Abril	4	1	1	1	1	0	1	2	1	100	319	0	0	2.95472	4.56704	5.31597	-0.000417174	0.0218467	0.0331712	0.037522	0.0139936	0	0	0	0	2.95472	-0.0146804	0.00606389	0.0144651	0.0169704	-0.00519004
Marshland	FAO3	BG	2010-08-20	Agosto	8	0	1	1	0	0	0	0	0	0	862	0	0	0	4.59771	4.82348	0.141198	0.111313	0.0915416	0.0829171	0.0604596	4.51056	5.16643	5.60938	6.17357	6.51606	0.161072	0.139526	0.118513	0.10416	0.0766754
Marshland	MA24	BG	2010-08-28	Agosto	8	0	1	1	0	0	0	0	0	0	83	0	0	0	4.59771	4.93197	0.0588108	0.0585159	0.0560707	0.0456829	0.0419055	0	0	4.36923	5.79372	6.48763	0.0613673	0.0608567	0.0574752	0.0229412	0.0229148
Scrubland	M12	BG	2010-05-12	Mayo	5	0	0	1	1	0	1	13	1	11	185	0	0	3.25551	4.62635	4.94988	0.181375	0.15466	0.151946	0.151272	0.154093	3.25551	3.25551	3.95429	4.81757	5.18469	0.174605	0.149912	0.147409	0.147403	0.150714
Scrubland	M26	BG	2010-04-13	Abril	4	0	0	1	1	0	1	1	1	0	8	0	0	3.25551	4.63549	5.86911	0.142244	0.152387	0.14679	0.132688	0.132769	0	0	0	4.23302	5.73022	0.152894	0.160091	0.151681	0.137221	0.13573
Cultives	HT8	BG	2010-07-14	Julio	7	0	0	1	0	0	0	0	0	0	1	0	0	3.79941	4.65322	4.90364	0.0316398	0.0383928	0.0408066	0.0447351	0.051568	0	0	3.85739	4.88367	5.11261	0.0471795	0.0553242	0.0539523	0.0570251	0.068612
Marshland	MA25	BG	2010-07-27	Julio	7	0	1	1	0	1	0	46	1	3	359	0	0	0	4.66182	5.85733	0.158546	0.143822	0.118469	0.126594	0.141748	3.73247	4.53404	4.97544	5.80243	6.66258	0.207157	0.191776	0.158802	0.168546	0.184297
Sand dunes	P13	BG	2010-06-02	Junio	6	0	0	1	0	0	1	58	1	4	1975	0	0	0	4.66182	6.25506	-0.0109778	0.00272172	0.0342143	0.0565789	0.0723487	0	0	0	4.87333	6.38561	-0.0409239	-0.022685	0.00918499	0.0329319	0.0261906
Sand dunes	P04	BG	2010-09-02	Septiembre	9	0	1	0	0	0	0	0	0	0	1119	0	0	2.95472	4.66182	6.32439	0.171869	0.162882	0.167703	0.134856	0.112094	0	0	2.95472	4.15839	6.27626	0.148641	0.143257	0.149504	0.122155	0.0855684
Sand dunes	P03	BG	2010-07-06	Julio	7	0	1	1	0	1	0	0	0	0	14806	0	3.55642	3.90854	4.68665	6.02723	0.151921	0.161703	0.168015	0.165486	0.142365	0	3.25551	3.79941	4.76043	6.13466	0.150302	0.163481	0.169875	0.168591	0.144083
Ricefields	A2	BG	2010-06-01	Junio	6	0	0	1	1	1	1	0	0	0	808	0	0	0	4.70244	5.96876	0.048603	0.0421743	0.0437001	0.0588553	0.0579081	0	0	4.23302	5.09413	5.09413	0.101301	0.10623	0.103523	0.132435	0.123083
Marshland	MA40	BG	2010-08-15	Agosto	8	0	1	1	1	0	1	0	0	0	138	0	0	2.95472	4.71768	5.52245	0.0209612	0.0220021	0.022476	0.0301027	0.0386483	0	2.95472	4.89377	5.74943	6.43982	0.0244221	0.0221656	0.0227817	0.0302662	0.0393017
Marshland	MA31	BG	2010-08-15	Agosto	8	0	1	1	0	1	0	0	0	0	32	0	0	0	4.73958	5.11561	0.023794	0.0250249	0.023788	0.0326999	0.0402275	0	0	4.43138	5.35908	6.04661	0.0132708	0.0186568	0.0190569	0.0286284	0.0362072
Sand dunes	P03	BG	2010-08-10	Agosto	8	0	1	0	1	0	0	0	0	0	287	0	3.65331	4.15839	4.73958	6.04273	0.149188	0.163349	0.169329	0.165747	0.139693	0	3.55642	3.90854	4.68665	6.02723	0.151921	0.161703	0.168015	0.165486	0.142365
Marshland	MA04	BG	2006-05-04	Mayo	5	0	1	1	0	0	0	0	0	11	357	0	0	3.99568	4.75359	5.95899	0.110612	0.113449	0.102995	0.11434	0.133517	0	0	4.89377	5.6826	6.58007	0.0762501	0.09341	0.0835496	0.0870665	0.0762893
Scrubland	M08	BG	2010-05-12	Mayo	5	0	0	1	0	0	1	2	1	0	45	0	0	2.95472	4.76043	5.9002	0.164291	0.160166	0.155902	0.158979	0.155485	0	0	4.18472	4.97128	5.99996	0.153678	0.151462	0.151931	0.15256	0.148734
Sand dunes	P03	BG	2010-06-01	Junio	6	0	1	1	1	1	1	15	1	0	101	0	3.25551	3.79941	4.76043	6.13466	0.150302	0.163481	0.169875	0.168591	0.144083	0	0	4.27648	5.39041	6.23754	0.161094	0.169161	0.175941	0.17429	0.14557
Scrubland	T4	CDC	2010-06-11	Junio	6	0	0	1	0	0	1	66	1	0	1006	0	0	0	4.76043	6.29369	0.193927	0.209184	0.186676	0.180246	0.185439	0	0	3.73247	5.04415	6.36078	0.186035	0.20086	0.18879	0.183003	0.165333
Scrubland	M27	BG	2010-06-16	Junio	6	0	0	1	0	1	1	84	1	0	5312	0	0	0	4.77379	5.16909	0.133403	0.134237	0.135144	0.133256	0.136495	0	3.43152	3.99568	4.94988	5.54531	0.131795	0.127851	0.128459	0.129244	0.136002
Sand dunes	P03	BG	2010-09-02	Septiembre	9	0	1	0	0	0	0	0	0	0	8394	0	3.55642	4.13037	4.79935	6.08586	0.160763	0.1733	0.181236	0.17672	0.158157	0	3.65331	4.15839	4.73958	6.04273	0.149188	0.163349	0.169329	0.165747	0.139693
Scrubland	M16	BG	2010-05-18	Mayo	5	0	0	1	1	0	1	43	1	0	642	0	0	4.45941	4.81158	5.63094	0.159418	0.151834	0.152751	0.152248	0.150872	0	3.25551	4.7931	5.15015	5.84856	0.157897	0.14669	0.148225	0.148106	0.144464
Scrubland	M12	BG	2010-04-14	Abril	4	1	1	1	1	1	1	2	1	191	437	3.25551	3.25551	3.95429	4.81757	5.18469	0.174605	0.149912	0.147409	0.147403	0.150714	0	0	3.43152	4.71768	5.0781	0.172433	0.153133	0.157077	0.155318	0.158244
Sand dunes	P14	BG	2010-06-02	Junio	6	1	1	1	1	0	1	55	1	74	1256	0	0	0	4.81757	6.38351	0.0077161	0.0100655	0.0364711	0.0649146	0.0733036	0	0	0	4.92273	6.47669	-0.0185895	-0.0164541	0.0109977	0.0421089	0.0193891
Scrubland	M06	BG	2010-05-12	Mayo	5	0	0	1	0	0	1	7	1	1	183	3.79941	4.44562	4.51056	4.83506	6.23664	0.132496	0.156644	0.171915	0.177896	0.167303	3.90854	4.56704	4.73958	5.19728	6.3635	0.119811	0.147074	0.160166	0.166997	0.148344
Scrubland	M13	BG	2010-05-28	Mayo	5	1	0	1	0	0	1	196	1	0	989	0	0	3.85739	4.85188	6.46492	0.157646	0.188022	0.189446	0.188541	0.169101	0	0	4.31599	5.10958	6.52735	0.154523	0.173933	0.177013	0.172772	0.115883
Cultives	HT2	BG	2010-06-09	Junio	6	0	0	1	0	0	0	0	0	0	11	0	3.99568	4.49832	4.85734	6.0406	0.0907963	0.10442	0.117735	0.0964552	0.082687	0	4.20954	4.64445	5.26174	5.69697	0.121464	0.108966	0.135898	0.130825	0.121883
Sand dunes	P13	BG	2010-05-05	Mayo	5	1	1	1	0	0	1	0	0	2	610	0	0	0	4.87333	6.38561	-0.0409239	-0.022685	0.00918499	0.0329319	0.0261906	0	3.25551	3.99568	5.11261	6.41197	-0.0161492	-0.00602382	0.0147529	0.0319457	0.00950386
Scrubland	M05	BG	2010-05-12	Mayo	5	1	0	1	1	0	1	1	1	2	186	0	0	3.65331	4.89873	6.0157	0.139141	0.160252	0.158563	0.167319	0.16195	0	0	3.90854	5.15837	6.16962	0.137279	0.155893	0.154754	0.161763	0.152325
Scrubland	M03	BG	2010-06-09	Junio	6	0	1	1	0	0	1	41	1	0	546	0	0	0	4.91804	6.30777	0.202964	0.163016	0.164149	0.159895	0.153539	0	0	3.55642	5.26174	6.49395	0.193813	0.167222	0.169805	0.163594	0.14473
Scrubland	M17	BG	2010-05-18	Mayo	5	0	0	1	1	0	1	11	1	0	750	0	3.85739	4.31599	4.93652	5.54642	0.151715	0.143656	0.154016	0.15127	0.145189	0	4.06822	4.61701	5.18469	5.76649	0.151854	0.140901	0.149802	0.14594	0.137681
Fish ponds	V4	BG	2010-07-14	Julio	7	0	1	1	1	1	1	0	0	0	680	0	0	4.63549	4.93652	6.3635	0.0504359	0.0552922	0.0579869	0.0519108	0.0348419	0	0	4.71013	5.03703	6.46034	0.0630124	0.0692568	0.06588	0.0579907	0.0398232
Fish ponds	V9	BG	2010-08-20	Agosto	8	0	0	0	0	1	0	0	0	0	1	0	2.95472	4.49832	4.94547	5.67025	0.0655284	0.060353	0.0574839	0.050688	0.0451884	3.85739	4.48574	5.0187	5.5563	6.08778	0.0144784	0.0562092	0.0523206	0.0409642	0.0379431
Scrubland	M27	BG	2010-05-18	Mayo	5	0	0	1	1	0	1	22	1	0	2473	0	3.43152	3.99568	4.94988	5.54531	0.131795	0.127851	0.128459	0.129244	0.136002	0	3.85739	4.40142	5.13034	5.76916	0.116102	0.122115	0.123605	0.123068	0.130839
Marshland	MA33	BG	2010-08-15	Agosto	8	0	1	1	0	1	1	0	0	0	22	0	0	0	4.95425	5.41213	0.0276138	0.0274731	0.0269351	0.037656	0.0410036	0	3.85739	4.29669	5.2887	6.17461	0.0238331	0.0198499	0.0218644	0.0340509	0.0383782
Marshland	MA21	BG	2010-07-27	Julio	7	0	1	1	1	1	0	1	1	0	927	0	0	0	4.95425	5.77048	0.150677	0.133476	0.122278	0.113747	0.114307	0	4.2553	5.16643	5.51772	6.47368	0.171037	0.165335	0.155215	0.142674	0.143349
Scrubland	M08	BG	2010-04-14	Abril	4	1	1	1	1	0	1	4	1	10	127	0	0	4.18472	4.97128	5.99996	0.153678	0.151462	0.151931	0.15256	0.148734	0	0	2.95472	4.55631	5.76448	0.152732	0.153623	0.150673	0.149509	0.142143
Scrubland	M20	BG	2010-07-27	Julio	7	0	1	1	0	1	0	15	1	0	1109	0	0	0	5.0187	5.76916	0.142445	0.145046	0.143643	0.130983	0.122458	0	0	0	5.11561	6.03306	0.184922	0.183881	0.184915	0.160359	0.160489
Marshland	MA41	BG	2010-09-24	Septiembre	9	1	1	0	0	0	0	0	0	0	1505	0	0	3.65331	5.02979	5.85842	0.0290997	0.0264744	0.025392	0.0349705	0.0442249	0	0	2.95472	4.71768	5.52245	0.0209612	0.0220021	0.022476	0.0301027	0.0386483
Fish ponds	V8	BG	2010-08-20	Agosto	8	0	1	0	0	0	0	0	0	0	81	0	0	0	5.02979	6.07317	0.0644387	0.0764113	0.089907	0.0702951	0.0554682	0	0	4.48574	5.71542	6.39688	0.061702	0.0741322	0.0908139	0.0639932	0.0490064
Fish ponds	V4	BG	2010-06-01	Junio	6	0	1	1	0	0	0	0	0	0	879	0	0	4.71013	5.03703	6.46034	0.0630124	0.0692568	0.06588	0.0579907	0.0398232	0	3.25551	4.96285	5.43425	6.66113	0.0781879	0.0830067	0.0802408	0.0673711	0.0288162
Scrubland	T4	CDC	2010-05-13	Mayo	5	1	0	1	1	0	1	15	1	2	362	0	0	3.73247	5.04415	6.36078	0.186035	0.20086	0.18879	0.183003	0.165333	0	3.25551	3.95429	5.42846	6.4442	0.171244	0.184888	0.175145	0.169348	0.136755
Marshland	MA44	BG	2010-08-15	Agosto	8	0	1	0	0	0	1	0	0	0	108	0	0	4.20954	5.09726	5.83734	0.0191762	0.0221917	0.0281906	0.0375855	0.0355009	0	0	4.40142	5.56809	6.30391	0.0136165	0.0178946	0.0254755	0.036266	0.0318524
Marshland	MA41	BG	2010-08-15	Agosto	8	0	1	1	0	0	1	0	0	0	163	0	0	0	5.11261	5.76178	0.0219282	0.0226254	0.0344394	0.0423628	0.037919	0	0	2.95472	5.36586	6.30352	0.0196399	0.0183204	0.0304465	0.0410601	0.0332634
Sand dunes	P13	BG	2010-04-07	Abril	4	1	1	1	1	1	1	1	1	102	364	0	3.25551	3.99568	5.11261	6.41197	-0.0161492	-0.00602382	0.0147529	0.0319457	0.00950386	0	0	0	4.78032	6.37486	-0.0227055	-0.0189136	-0.00504592	0.00175528	-0.00929684
Scrubland	M20	BG	2010-06-15	Junio	6	0	0	1	0	1	1	124	1	0	5926	0	0	0	5.11561	6.03306	0.184922	0.183881	0.184915	0.160359	0.160489	3.65331	4.54532	5.54753	6.01758	6.67291	0.161937	0.168425	0.174226	0.161293	0.162187
Fish ponds	V3	BG	2010-08-20	Agosto	8	0	1	1	0	0	0	0	0	0	867	0	4.23302	4.71768	5.11561	6.29489	0.0932577	0.0728252	0.0719872	0.0571041	0.0360045	0	4.2553	4.68665	5.1186	6.36333	0.0928683	0.0731207	0.0703129	0.055733	0.0366643
Fish ponds	V3	BG	2010-07-08	Julio	7	0	1	1	0	0	0	0	0	0	1250	0	4.2553	4.68665	5.1186	6.36333	0.0928683	0.0731207	0.0703129	0.055733	0.0366643	0	4.31599	4.77379	5.24871	6.47262	0.107294	0.0787269	0.0687811	0.0560402	0.0334415
Scrubland	M14	BG	2010-05-18	Mayo	5	1	0	1	1	1	0	34	1	0	682	3.43152	4.58772	4.64445	5.12156	5.34341	0.184263	0.164598	0.156228	0.149794	0.149714	3.43152	4.71013	4.91329	5.33446	5.61794	0.183819	0.158204	0.150244	0.144369	0.145782
Marshland	MA38	BG	2010-08-03	Agosto	8	0	1	1	1	0	0	1	1	0	711	0	0	0	5.12743	5.4484	0.0257645	0.0274576	0.0339678	0.0429725	0.0452142	0	0	0	5.36418	6.18136	0.0224297	0.0242527	0.0296126	0.0427876	0.0425099
Scrubland	M27	BG	2010-04-13	Abril	4	0	0	1	1	1	1	1	1	1	30	0	3.85739	4.40142	5.13034	5.76916	0.116102	0.122115	0.123605	0.123068	0.130839	0	2.95472	4.10041	5.05462	5.72583	0.116134	0.126984	0.131835	0.126974	0.132196
Scrubland	M16	BG	2010-04-28	Abril	4	0	1	1	1	0	1	10	1	0	84	0	3.25551	4.7931	5.15015	5.84856	0.157897	0.14669	0.148225	0.148106	0.144464	0	3.25551	4.78032	5.19479	5.92505	0.147402	0.135267	0.141124	0.145156	0.14241
Scrubland	M05	BG	2010-04-14	Abril	4	1	1	1	1	0	0	0	0	4	62	0	0	3.90854	5.15837	6.16962	0.137279	0.155893	0.154754	0.161763	0.152325	0	0	3.85739	4.87853	5.93651	0.12665	0.149454	0.148921	0.155099	0.139822
Scrubland	M15	BG	2010-05-18	Mayo	5	0	0	1	1	0	1	14	1	0	838	3.25551	4.15839	4.41666	5.16107	5.31973	0.144857	0.150239	0.154154	0.160811	0.152591	3.43152	4.40142	4.60747	5.3487	5.61225	0.139065	0.145762	0.150789	0.156994	0.147931
Scrubland	M01	BG	2010-07-16	Julio	7	0	1	1	1	0	1	0	0	82	455	0	0	0	5.17955	5.88824	0.128942	0.134303	0.120012	0.114828	0.102123	0	0	0	5.3006	6.25397	0.157731	0.170867	0.153392	0.143505	0.127643
Scrubland	M17	BG	2010-04-28	Abril	4	0	1	1	1	1	0	8	1	1	73	0	4.06822	4.61701	5.18469	5.76649	0.151854	0.140901	0.149802	0.14594	0.137681	0	3.95429	4.56704	5.18977	5.83276	0.143119	0.130702	0.144648	0.140897	0.132284
Sand dunes	P02	BG	2010-07-06	Julio	7	0	1	1	0	0	0	0	0	0	14928	0	0	4.51056	5.19479	6.25025	0.197832	0.19552	0.186593	0.174767	0.123566	0	0	4.60747	5.38881	6.35062	0.208404	0.209176	0.199313	0.185826	0.130083
Scrubland	M06	BG	2010-04-14	Abril	4	1	1	1	1	0	0	1	1	10	288	3.90854	4.56704	4.73958	5.19728	6.3635	0.119811	0.147074	0.160166	0.166997	0.148344	3.85739	4.51056	4.65322	5.17955	6.2895	0.107947	0.147116	0.156143	0.152766	0.122377
Scrubland	M24	BG	2010-08-20	Agosto	8	0	1	1	1	1	0	0	0	0	928	0	0	4.20954	5.19976	5.85896	0.136314	0.114367	0.118541	0.129455	0.119558	0	4.45941	4.89873	5.5649	6.10254	0.14768	0.139161	0.13636	0.143621	0.132124
Scrubland	MA38	BG	2010-07-16	Julio	7	0	1	1	0	0	1	22	1	0	4575	0	0	0	5.20222	6.18977	0.0460335	0.0426287	0.0418111	0.0679995	0.0961823	0	0	4.06822	5.82988	6.70018	0.0581393	0.052948	0.0524026	0.102715	0.150106
Fish ponds	V6	BG	2010-08-20	Agosto	8	0	1	1	0	1	0	0	0	0	264	0	0	4.15839	5.22376	6.48393	0.00950198	0.0169256	0.0336777	0.0302448	0.0216637	0	0	4.43138	5.34694	6.55901	0.00119711	0.00912379	0.0290785	0.0263039	0.0135917
Sand dunes	P02	BG	2010-08-10	Agosto	8	0	1	0	0	0	0	0	0	0	201	0	0	4.53404	5.2398	6.266	0.190165	0.189427	0.183145	0.172054	0.120223	0	0	4.51056	5.19479	6.25025	0.197832	0.19552	0.186593	0.174767	0.123566
Marshland	MA28	BG	2010-08-15	Agosto	8	0	1	1	0	1	1	0	0	0	21	0	0	4.40142	5.24205	6.19128	0.098787	0.063353	0.053587	0.0554343	0.0821666	0	2.95472	5.05462	5.76448	6.44251	0.112572	0.0676794	0.0448322	0.0473719	0.0564603
Fish ponds	V6	BG	2010-09-02	Septiembre	9	0	1	0	0	0	0	0	0	0	176	0	0	4.2553	5.24871	6.40187	0.0133982	0.0196143	0.0351889	0.0340418	0.025994	0	0	4.15839	5.22376	6.48393	0.00950198	0.0169256	0.0336777	0.0302448	0.0216637
Fish ponds	V3	BG	2010-06-01	Junio	6	0	1	1	0	1	0	0	0	0	987	0	4.31599	4.77379	5.24871	6.47262	0.107294	0.0787269	0.0687811	0.0560402	0.0334415	0	4.29669	5.02613	5.7522	6.60035	0.125781	0.0980314	0.0861233	0.066028	0.017768
Cultives	HT3	BG	2010-04-08	Abril	4	1	1	1	0	0	1	0	0	0	52	0	0	4.70244	5.25091	6.04202	0.121231	0.114869	0.103281	0.109535	0.123732	3.90854	4.93652	5.55847	6.18571	6.81176	0.0177188	-0.00997972	-0.0354798	-0.0436562	-0.0158
Ricefields	A2	BG	2010-04-06	Abril	4	1	0	1	0	0	0	0	0	1	30	0	3.99568	5.14737	5.25527	5.51295	0.0677174	0.0701685	0.0808878	0.110816	0.109967	4.06822	5.02613	5.75289	6.178	6.88115	-0.00544269	-0.0262482	-0.01658	0.0229166	0.020424
Cultives	HT2	BG	2006-05-04	Mayo	5	1	1	1	1	0	0	1	1	0	507	0	4.20954	4.64445	5.26174	5.69697	0.121464	0.108966	0.135898	0.130825	0.121883	0	4.52246	5.13609	5.60163	6.09033	0.135429	0.118677	0.135422	0.138111	0.138245
Scrubland	M03	BG	2010-05-12	Mayo	5	1	0	1	1	0	1	20	1	0	132	0	0	3.55642	5.26174	6.49395	0.193813	0.167222	0.169805	0.163594	0.14473	0	0	4.48574	5.58058	6.60513	0.168438	0.155958	0.154774	0.147501	0.112513
Marshland	MA33	BG	2010-09-24	Septiembre	9	0	1	1	0	1	0	0	0	0	1700	3.95429	4.40142	4.68665	5.26388	5.89575	-0.00208755	0.0161341	0.0200527	0.0345815	0.0428075	0	0	0	4.73958	5.11561	0.023794	0.0250249	0.023788	0.0326999	0.0402275
Marshland	MA56	BG	2010-09-24	Septiembre	9	0	1	0	0	0	0	0	0	0	2854	0	0	4.18472	5.27231	6.37436	0.044988	0.0329214	0.0251365	0.0259108	0.014303	0	3.25551	3.25551	5.34518	6.40603	0.0357237	0.0246499	0.0190253	0.0243945	-0.00254054
Marshland	MA35	BG	2010-07-23	Julio	7	0	1	1	0	0	1	0	0	0	3042	0	3.85739	4.29669	5.2887	6.17461	0.0238331	0.0198499	0.0218644	0.0340509	0.0383782	0	4.06822	4.95857	5.86487	6.60707	0.0260653	0.0252438	0.0344597	0.0478136	0.0472112
Marshland	MA08	BG	2010-09-28	Septiembre	9	0	1	0	0	0	0	0	0	0	82	0	0	4.77379	5.29864	5.57646	0.0301146	0.06085	0.0671585	0.0565031	0.0489448	0	4.15839	5.27231	5.56703	5.89276	0.0329523	0.065066	0.0615475	0.058769	0.0535273
Scrubland	M01	BG	2010-06-09	Junio	6	0	0	1	1	0	1	222	1	0	1351	0	0	0	5.3006	6.25397	0.157731	0.170867	0.153392	0.143505	0.127643	0	0	3.43152	5.39829	6.54974	0.17341	0.178975	0.164195	0.151143	0.118114
Sand dunes	P02	BG	2010-09-02	Septiembre	9	0	1	0	0	0	0	0	0	0	3624	0	0	4.63549	5.30643	6.31294	0.212268	0.209664	0.202704	0.190306	0.146346	0	0	4.53404	5.2398	6.266	0.190165	0.189427	0.183145	0.172054	0.120223
Marshland	MA31	BG	2010-07-23	Julio	7	0	1	1	1	1	1	0	0	0	1998	3.79941	4.38562	4.86806	5.31218	5.87541	0.00825959	0.0135963	0.0131612	0.0196958	0.0378008	3.95429	4.81757	5.4014	5.99839	6.40372	-0.00152425	0.00959085	0.00666655	0.0216204	0.0503177
Marshland	MA35	BG	2010-09-24	Septiembre	9	0	1	0	0	0	0	0	0	0	1933	2.95472	3.65331	4.15839	5.31786	5.83334	0.0319159	0.0320524	0.0302153	0.040904	0.0445493	0	0	0	4.95425	5.41213	0.0276138	0.0274731	0.0269351	0.037656	0.0410036
Cultives	HT5	BG	2006-05-04	Mayo	5	0	0	1	1	1	0	0	0	0	807	0	0	0	5.3216	5.96114	0.106172	0.104322	0.103212	0.0966468	0.0962623	0	0	4.15839	5.69932	6.34676	0.137269	0.129144	0.127919	0.114928	0.113646
Scrubland	M14	BG	2010-04-13	Abril	4	0	0	1	1	0	1	1	1	1	23	3.43152	4.71013	4.91329	5.33446	5.61794	0.183819	0.158204	0.150244	0.144369	0.145782	4.03346	4.81158	4.99167	5.42407	5.65667	0.189803	0.153588	0.14994	0.148317	0.149958
Marshland	MA56	BG	2010-08-12	Agosto	8	0	1	0	0	0	0	0	0	0	17	0	3.25551	3.25551	5.34518	6.40603	0.0357237	0.0246499	0.0190253	0.0243945	-0.00254054	0	4.80551	5.53174	6.2611	6.87707	0.0456418	0.0304867	0.0230325	0.0269802	0.00589793
Scrubland	M15	BG	2010-04-13	Abril	4	0	0	1	1	1	1	0	0	1	49	3.43152	4.40142	4.60747	5.3487	5.61225	0.139065	0.145762	0.150789	0.156994	0.147931	3.43152	4.44562	4.71768	5.42992	5.6291	0.128412	0.139071	0.153695	0.157584	0.150669
Sand dunes	P04	BG	2010-06-01	Junio	6	1	1	1	1	0	1	7	1	0	174	0	0	3.43152	5.35218	6.50349	0.147757	0.13948	0.147468	0.117597	0.0742559	0	0	4.47277	5.77641	6.66045	0.156022	0.150369	0.15627	0.108421	0.0643914
Marshland	MA33	BG	2010-07-23	Julio	7	0	1	1	0	0	1	0	0	0	10117	0	0	4.43138	5.35908	6.04661	0.0132708	0.0186568	0.0190569	0.0286284	0.0362072	0	3.99568	5.0781	5.92179	6.4717	0.0140868	0.0265447	0.0230853	0.0333369	0.0450999
Cultives	HT6	BG	2010-06-09	Junio	6	0	0	1	0	0	0	0	0	0	1	0	0	4.97544	5.36078	5.62356	0.0661049	0.0718726	0.0656725	0.0666192	0.0668918	0	3.43152	5.13322	5.65234	6.04626	0.116698	0.106521	0.0827951	0.09099	0.0886765
Marshland	MA40	BG	2010-07-21	Julio	7	0	1	1	0	0	1	0	0	0	742	0	0	0	5.36418	6.18136	0.0224297	0.0242527	0.0296126	0.0427876	0.0425099	0	0	0	5.68422	6.3427	0.0206015	0.02535	0.0279769	0.040968	0.0340004
Marshland	MA44	BG	2010-07-21	Julio	7	0	1	1	0	1	0	0	0	0	4371	0	0	2.95472	5.36586	6.30352	0.0196399	0.0183204	0.0304465	0.0410601	0.0332634	0	3.25551	3.43152	5.54864	6.46358	0.0124525	0.0109754	0.0211523	0.0313286	0.0200396
Sand dunes	P02	BG	2010-06-01	Junio	6	0	1	1	0	0	1	0	0	0	49	0	0	4.60747	5.38881	6.35062	0.208404	0.209176	0.199313	0.185826	0.130083	0	0	4.3522	5.52712	6.36333	0.208738	0.208341	0.196951	0.182431	0.124405
Sand dunes	P03	BG	2010-05-05	Mayo	5	1	1	1	1	0	0	10	1	8	242	0	0	4.27648	5.39041	6.23754	0.161094	0.169161	0.175941	0.17429	0.14557	0	4.13037	4.90849	5.68824	6.40156	0.169729	0.175615	0.179943	0.174785	0.150874
Scrubland	M01	BG	2010-05-12	Mayo	5	1	0	1	1	0	1	211	1	1	595	0	0	3.43152	5.39829	6.54974	0.17341	0.178975	0.164195	0.151143	0.118114	0	3.65331	4.3522	5.48058	6.66428	0.16699	0.167376	0.151392	0.135589	0.0871384
Scrubland	M04	BG	2010-09-07	Septiembre	9	0	1	0	1	0	1	0	0	0	6	0	0	4.64445	5.39985	5.56809	0.120957	0.141221	0.142295	0.135356	0.124316	0	0	4.78032	5.45803	5.68664	0.12516	0.145659	0.143016	0.137327	0.126031
Marshland	MA02	BG	2010-04-08	Abril	4	0	0	1	0	0	0	0	0	0	21	0	4.27648	4.47277	5.41213	6.36502	0.149702	0.143312	0.134165	0.13745	0.112497	0	4.53404	5.20467	5.89922	6.73427	0.139897	0.0956018	0.0784902	0.0850282	0.0583426
Scrubland	T4	CDC	2010-04-13	Abril	4	1	0	1	1	0	1	0	0	8	144	0	3.25551	3.95429	5.42846	6.4442	0.171244	0.184888	0.175145	0.169348	0.136755	0	2.95472	4.29669	5.41814	6.4014	0.185417	0.186535	0.156787	0.143249	0.101631
Cultives	HT1	BG	2006-05-04	Mayo	5	0	0	0	0	0	0	0	0	0	0	0	4.15839	4.13037	5.42992	5.79057	0.135515	0.13364	0.136978	0.13145	0.0864854	0	4.27648	4.70244	5.64266	6.01494	0.143157	0.127349	0.113643	0.107278	0.0867558
Fish ponds	V4	BG	2010-05-04	Mayo	5	0	1	1	0	1	0	0	0	0	2313	0	3.25551	4.96285	5.43425	6.66113	0.0781879	0.0830067	0.0802408	0.0673711	0.0288162	3.25551	4.40142	5.41514	5.88468	6.85971	0.0789012	0.0944675	0.0879544	0.0698163	0.0109337
Marshland	MA24	BG	2010-06-09	Junio	6	0	0	1	0	0	0	0	0	0	2	0	0	4.44562	5.43997	6.21216	0.0787856	0.0745441	0.0671144	0.00415066	0.0115789	0	0	4.63549	5.93242	6.70514	0.0530835	0.0498547	0.0345799	-0.0243748	-0.0173923
Fish ponds	V8	BG	2010-09-02	Septiembre	9	0	1	0	0	0	0	0	0	0	17	0	0	4.70244	5.45117	6.23912	0.0635247	0.0763351	0.0946228	0.0746924	0.0575968	0	0	0	5.02979	6.07317	0.0644387	0.0764113	0.089907	0.0702951	0.0554682
Scrubland	T3	CDC	2010-09-09	Septiembre	9	0	0	1	1	0	1	0	0	0	9	0	0	4.49832	5.45255	5.56384	0.152601	0.141497	0.150058	0.134563	0.128763	0	0	4.7324	5.50569	5.67108	0.162526	0.149721	0.153449	0.137678	0.13015
Scrubland	M04	BG	2010-08-03	Agosto	8	0	1	1	1	1	1	3	1	0	60	0	0	4.78032	5.45803	5.68664	0.12516	0.145659	0.143016	0.137327	0.126031	0	0	4.90364	5.54195	5.80428	0.126328	0.148033	0.139634	0.132081	0.123293
Marshland	MA09	BG	2010-07-13	Julio	7	0	0	1	0	0	0	2	1	0	14	0	0	0	5.46075	6.2032	0.0401309	0.0323782	0.0289093	0.0310864	0.0416225	0	0	0	5.78226	6.41258	0.052408	0.0391482	0.0353301	0.0450589	0.0605932
Scrubland	M01	BG	2010-04-15	Abril	4	1	0	1	1	0	0	2	1	4	39	0	3.65331	4.3522	5.48058	6.66428	0.16699	0.167376	0.151392	0.135589	0.0871384	0	0	3.43152	5.43854	6.63693	0.159426	0.148824	0.12726	0.10807	0.0546994
Marshland	MA47	BG	2010-08-15	Agosto	8	0	1	0	0	0	1	0	0	0	113	0	0	0	5.50079	6.35839	0.0132044	0.0151492	0.0186357	0.00459659	0.00426061	0	0	4.49832	5.63367	6.67283	0.0122883	0.015391	0.0175377	0.00388865	-0.0067949
Scrubland	T3	CDC	2010-08-06	Agosto	8	0	1	1	1	0	1	0	0	0	30	0	0	4.7324	5.50569	5.67108	0.162526	0.149721	0.153449	0.137678	0.13015	0	0	4.91329	5.5867	5.7981	0.167529	0.151335	0.14846	0.130015	0.127516
Marshland	MA21	BG	2010-06-15	Junio	6	0	0	1	0	0	1	45	1	0	20041	0	4.2553	5.16643	5.51772	6.47368	0.171037	0.165335	0.155215	0.142674	0.143349	2.95472	4.63549	5.53857	6.03234	6.76528	0.159814	0.152463	0.1357	0.134516	0.119167
Marshland	MA19	BG	2010-07-27	Julio	7	0	1	1	0	1	0	0	0	0	1211	0	0	4.84074	5.52245	5.82872	0.15994	0.141317	0.134658	0.11216	0.103211	0	0	4.97544	5.62819	6.21096	0.18517	0.170819	0.154711	0.130331	0.130976
Marshland	MA48	BG	2010-09-24	Septiembre	9	0	1	1	0	0	0	0	0	0	2034	0	0	4.38562	5.52595	6.46129	0.0196194	0.0223724	0.0265106	0.0242147	0.028302	0	0	0	5.50079	6.35839	0.0132044	0.0151492	0.0186357	0.00459659	0.00426061
Sand dunes	P02	BG	2010-05-05	Mayo	5	1	1	1	0	0	0	1	1	0	49	0	0	4.3522	5.52712	6.36333	0.208738	0.208341	0.196951	0.182431	0.124405	0	0	4.62635	5.62819	6.42007	0.215504	0.213881	0.201594	0.182202	0.136543
Scrubland	M02	BG	2010-09-07	Septiembre	9	0	1	0	0	0	0	0	0	0	2	3.55642	4.88875	5.18213	5.53744	5.266	0.149929	0.123208	0.130931	0.121935	0.117361	3.65331	4.94988	5.23755	5.58872	5.33985	0.141902	0.124155	0.135239	0.125732	0.119428
Scrubland	M04	BG	2010-07-15	Julio	7	0	1	1	1	0	1	48	1	0	993	0	0	4.90364	5.54195	5.80428	0.126328	0.148033	0.139634	0.132081	0.123293	0	2.95472	5.01115	5.60842	5.91328	0.152519	0.179114	0.170931	0.158575	0.150753
Marshland	MA44	BG	2010-06-24	Junio	6	0	1	1	0	1	1	0	0	0	13647	0	3.25551	3.43152	5.54864	6.46358	0.0124525	0.0109754	0.0211523	0.0313286	0.0200396	0	4.06822	5.18977	6.06145	6.683	0.0184558	0.0186307	0.0271665	0.0220979	-0.00212122
Scrubland	T5	BG	2010-07-13	Julio	7	0	1	1	1	0	1	70	1	0	663	0	3.79941	4.60747	5.55413	6.40249	0.101636	0.12967	0.138116	0.151413	0.145172	0	4.10041	4.97955	5.80243	6.58192	0.119514	0.157057	0.173642	0.196011	0.189681
Fish ponds	V9	bG	2010-07-08	Julio	7	0	1	1	0	1	0	0	0	0	1312	3.85739	4.48574	5.0187	5.5563	6.08778	0.0144784	0.0562092	0.0523206	0.0409642	0.0379431	3.90854	4.54532	5.43137	5.86004	6.55095	-0.0112023	0.0655828	0.0568791	0.0423244	0.0426599
Sand dunes	P10	BG	2010-08-10	Agosto	8	0	1	1	1	1	1	2	1	0	114	0	0	0	5.55739	6.34288	0.0704494	0.0786042	0.0715447	0.0697896	0.0687527	4.47277	5.04061	5.55084	6.17094	6.74495	0.075412	0.0873698	0.0699721	0.062436	0.0620902
Scrubland	M24	BG	2010-07-27	Julio	7	0	1	1	1	1	1	7	1	0	288	0	4.45941	4.89873	5.5649	6.10254	0.14768	0.139161	0.13636	0.143621	0.132124	3.73247	4.68665	5.05116	5.66689	6.06685	0.183097	0.15904	0.157537	0.167718	0.158284
Marshland	MA08	BG	2010-08-20	Agosto	8	0	1	1	1	0	0	0	0	0	65	0	4.15839	5.27231	5.56703	5.89276	0.0329523	0.065066	0.0615475	0.058769	0.0535273	0	3.73247	5.20952	5.78993	6.35062	0.0317854	0.0682157	0.0597242	0.0601654	0.0587179
Marshland	MA46	BG	2010-07-21	Julio	7	0	1	1	0	0	0	0	0	0	9679	0	0	4.40142	5.56809	6.30391	0.0136165	0.0178946	0.0254755	0.036266	0.0318524	0	0	4.60747	5.84242	6.4374	0.00416096	0.0118167	0.0198026	0.0198566	0.0130904
Fish ponds	V10	BG	2010-07-08	Julio	7	0	1	1	0	0	0	6	1	0	699	0	0	4.36923	5.57334	6.19028	0.0877785	0.0804119	0.066853	0.0471835	0.0362473	0	4.38562	5.48316	6.1283	6.57832	0.107661	0.101441	0.0880229	0.0561122	0.0421558
Fish ponds	V6	BG	2010-06-01	Junio	6	0	0	1	1	0	0	0	0	0	71	4.31599	4.87333	5.42259	5.57334	6.61492	0.0121279	0.0209904	0.0379764	0.0274913	0.00820044	4.31599	5.13894	5.77048	6.21312	6.88207	-0.175398	-0.101198	-0.0205424	0.011965	-0.0215449
Scrubland	M03	BG	2010-04-15	Abril	4	1	0	1	0	0	0	0	0	1	6	0	0	4.48574	5.58058	6.60513	0.168438	0.155958	0.154774	0.147501	0.112513	0	0	4.23302	5.45393	6.5684	0.148908	0.137802	0.128267	0.115328	0.077423
Marshland	MA28	BG	2010-09-24	Septiembre	9	0	1	1	0	1	0	0	0	0	1832	0	3.85739	5.02243	5.58263	5.99366	0.0964218	0.0609697	0.0477629	0.051326	0.0765492	0	0	4.40142	5.24205	6.19128	0.098787	0.063353	0.053587	0.0554343	0.0821666
Scrubland	T3	CDC	2010-07-13	Julio	7	0	1	1	1	0	1	1	1	1	629	0	0	4.91329	5.5867	5.7981	0.167529	0.151335	0.14846	0.130015	0.127516	0	0	5.01494	5.66605	5.91424	0.19251	0.180981	0.179802	0.154511	0.155801
Scrubland	M02	BG	2010-08-03	Agosto	8	0	1	1	0	0	0	0	0	1	17	3.65331	4.94988	5.23755	5.58872	5.33985	0.141902	0.124155	0.135239	0.125732	0.119428	3.65331	5.02243	5.3487	5.65839	5.44979	0.128024	0.0938435	0.119361	0.118873	0.117874
Cultives	HT2	BG	2010-04-08	Abril	4	0	0	0	0	0	0	0	0	0	0	0	4.52246	5.13609	5.60163	6.09033	0.135429	0.118677	0.135422	0.138111	0.138245	3.55642	4.73958	5.65581	6.07251	6.76421	0.00927901	-0.0270126	-0.050245	-0.0226813	-0.00462811
Scrubland	M04	BG	2010-06-09	Junio	6	0	0	1	0	0	1	5	1	0	208	0	2.95472	5.01115	5.60842	5.91328	0.152519	0.179114	0.170931	0.158575	0.150753	0	4.03346	5.08778	5.67191	6.03631	0.145374	0.167557	0.154412	0.14569	0.136167
Marshland	MA46	BG	2010-09-24	Septiembre	9	0	1	0	0	0	0	0	0	0	7257	0	0	4.94547	5.61889	6.25744	0.0196702	0.0257824	0.0305248	0.0450898	0.0448093	0	0	4.20954	5.09726	5.83734	0.0191762	0.0221917	0.0281906	0.0375855	0.0355009
Marshland	MA19	BG	2010-06-15	Junio	6	0	0	1	1	0	0	104	1	0	10116	0	0	4.97544	5.62819	6.21096	0.18517	0.170819	0.154711	0.130331	0.130976	4.33447	5.03703	5.62542	6.22515	6.80782	0.141746	0.145499	0.133209	0.119881	0.116943
Sand dunes	P02	BG	2010-04-07	Abril	4	1	1	1	0	0	1	0	0	0	33	0	0	4.62635	5.62819	6.42007	0.215504	0.213881	0.201594	0.182202	0.136543	0	0	0	4.99167	5.98767	0.0619788	0.0661356	0.0539984	0.0642002	0.0718517
Marshland	MA48	BG	2010-07-21	Julio	7	0	1	1	1	1	1	0	0	0	881	0	0	4.49832	5.63367	6.67283	0.0122883	0.015391	0.0175377	0.00388865	-0.0067949	4.18472	4.7931	5.27439	6.1114	6.80403	0.0526141	0.0491157	0.0314863	0.0044056	-0.0441239
Cultives	HT1	BG	2010-04-08	Abril	4	0	0	0	0	0	0	0	0	0	0	0	4.27648	4.70244	5.64266	6.01494	0.143157	0.127349	0.113643	0.107278	0.0867558	3.95429	4.94988	5.62449	6.2895	6.81584	0.0270136	-0.0254589	-0.0467568	-0.0551393	-0.0148623
Cultives	HT6	BG	2010-05-11	Mayo	5	0	1	0	0	0	0	0	0	0	2436	0	3.43152	5.13322	5.65234	6.04626	0.116698	0.106521	0.0827951	0.09099	0.0886765	0	3.90854	5.2907	5.96624	6.35685	0.158301	0.12772	0.0984692	0.0986221	0.0925684
Scrubland	M02	BG	2010-07-15	Julio	7	0	0	1	0	0	1	6	1	3	1033	3.65331	5.02243	5.3487	5.65839	5.44979	0.128024	0.0938435	0.119361	0.118873	0.117874	4.03346	5.1186	5.42259	5.74382	5.55739	0.157789	0.107871	0.141991	0.143011	0.144691
Marshland	MA31	BG	2010-09-24	Septiembre	9	0	1	0	0	0	0	0	0	0	305	4.13037	4.48574	5.0187	5.65925	5.91041	-0.0135677	0.00984049	0.0152889	0.0225345	0.0434715	0	0	0	3.85739	4.85734	0.0278497	0.0241957	0.0222685	0.0256058	0.0413312
Scrubland	MA37	BG	2010-07-16	Julio	7	0	1	1	0	0	1	25	1	0	1223	0	0	0	5.66096	6.46959	0.0537218	0.0580587	0.0625689	0.0886471	0.11572	0	0	4.10041	6.03379	6.7636	0.0628698	0.0735151	0.0848186	0.128301	0.169158
Scrubland	T3	CDC	2010-06-11	Junio	6	0	0	1	1	0	1	15	1	0	140	0	0	5.01494	5.66605	5.91424	0.19251	0.180981	0.179802	0.154511	0.155801	0	3.25551	5.12451	5.70706	6.04344	0.172385	0.172748	0.15991	0.141912	0.141756
Scrubland	M24	BG	2010-06-15	Junio	6	0	0	1	1	0	1	33	1	0	6499	3.73247	4.68665	5.05116	5.66689	6.06685	0.183097	0.15904	0.157537	0.167718	0.158284	3.85739	4.7251	5.14458	5.80489	6.31122	0.18042	0.140344	0.142619	0.161868	0.152684
Marshland	MA53	BG	2010-09-24	Septiembre	9	0	1	1	0	0	0	0	0	0	2317	0	4.2553	4.49832	5.66689	6.49819	0.0463631	0.039933	0.0370889	0.0312836	0.0135734	4.23302	5.08778	5.37749	5.81158	6.47157	0.0753949	0.0524875	0.0451494	0.0112144	-0.0142744
Marshland	MA23	BG	2010-06-15	Junio	6	0	0	1	1	0	0	408	1	0	11592	0	4.36923	4.88875	5.67025	6.55879	0.181699	0.173909	0.164712	0.153916	0.16019	4.40142	5.06484	5.46879	6.20685	6.74085	0.141671	0.142671	0.142899	0.139415	0.126172
Scrubland	M04	BG	2010-05-12	Mayo	5	1	0	1	1	0	1	3	1	1	17	0	4.03346	5.08778	5.67191	6.03631	0.145374	0.167557	0.154412	0.14569	0.136167	0	4.23302	5.16376	5.74453	6.17878	0.140339	0.160873	0.14632	0.136999	0.1302
Scrubland	M07	BG	2010-07-15	Julio	7	0	1	1	0	0	1	358	1	0	945	0	4.10041	4.89377	5.67191	6.40787	0.130448	0.128325	0.139954	0.151801	0.142894	0	4.27648	5.17696	5.90168	6.58973	0.159908	0.15719	0.177453	0.195743	0.187772
Fish ponds	V3	BG	2010-09-02	Septiembre	9	0	1	0	0	0	0	0	0	0	2	0	4.33447	5.17435	5.67275	6.43107	0.105715	0.0846111	0.0813755	0.0649152	0.0399654	0	4.23302	4.71768	5.11561	6.29489	0.0932577	0.0728252	0.0719872	0.0571041	0.0360045
Marshland	MA04	BG	2010-04-08	Abril	4	0	0	1	0	0	0	0	0	0	15	0	0	4.89377	5.6826	6.58007	0.0762501	0.09341	0.0835496	0.0870665	0.0762893	4.13037	4.90849	5.66941	6.29369	6.8965	0.0251134	0.0281885	0.000293388	0.00166656	0.00611358
Marshland	MA40	BG	2010-06-24	Junio	6	0	1	1	0	1	0	0	0	0	17105	0	0	0	5.68422	6.3427	0.0206015	0.02535	0.0279769	0.040968	0.0340004	0	0	4.86273	6.05011	6.61053	0.0204551	0.0238577	0.0335324	0.0225755	0.0197354
Marshland	MA44	BG	2010-09-24	Septiembre	9	0	1	0	0	0	0	0	0	0	5199	0	0	4.95857	5.68503	6.13149	0.0265314	0.0265328	0.0395525	0.0503645	0.0454712	0	0	0	5.11261	5.76178	0.0219282	0.0226254	0.0344394	0.0423628	0.037919
Sand dunes	P03	BG	2010-04-07	Abril	4	1	1	1	0	0	1	3	1	9	320	0	4.13037	4.90849	5.68824	6.40156	0.169729	0.175615	0.179943	0.174785	0.150874	0	3.43152	4.31599	5.23755	6.00113	0.142708	0.136178	0.128327	0.128402	0.110064
Marshland	MA26	BG	2010-07-14	Julio	7	0	1	1	0	0	1	1	1	1	719	0	4.29669	5.09413	5.69223	6.54664	0.0354408	0.0386461	0.045276	0.0533778	0.0736194	4.33447	4.90849	5.61606	6.29981	6.88677	0.0907307	0.0894644	0.087036	0.0840198	0.100372
Cultives	HT5	BG	2010-04-08	Abril	4	1	0	1	0	0	1	0	0	0	118	0	0	4.15839	5.69932	6.34676	0.137269	0.129144	0.127919	0.114928	0.113646	3.55642	4.77379	5.50202	6.21551	6.76568	0.0943241	0.102944	0.104199	0.0721072	0.065613
Scrubland	T3	CDC	2010-05-13	Mayo	5	0	0	1	1	0	0	0	0	0	23	0	3.25551	5.12451	5.70706	6.04344	0.172385	0.172748	0.15991	0.141912	0.141756	0	3.90854	5.18977	5.7638	6.19354	0.143626	0.165076	0.152261	0.132721	0.135037
Fish ponds	V8	BG	2010-07-08	Julio	7	0	1	1	0	1	0	9	1	0	690	0	0	4.48574	5.71542	6.39688	0.061702	0.0741322	0.0908139	0.0639932	0.0490064	0	2.95472	4.96708	5.83104	6.41634	0.0758977	0.096333	0.115605	0.0857862	0.0629618
Scrubland	M02	BG	2010-06-09	Junio	6	0	0	1	0	0	0	1	1	0	94	4.03346	5.1186	5.42259	5.74382	5.55739	0.157789	0.107871	0.141991	0.143011	0.144691	4.06822	5.11561	5.45939	5.79623	5.80489	0.153494	0.0957626	0.129229	0.132464	0.131594
Scrubland	M04	BG	2010-04-14	Abril	4	1	1	1	1	0	1	1	1	9	80	0	4.23302	5.16376	5.74453	6.17878	0.140339	0.160873	0.14632	0.136999	0.1302	0	3.99568	4.95857	5.54864	5.94012	0.112552	0.128686	0.121857	0.119897	0.118639
Ricefields	Ca?da	BG	2010-07-13	Julio	7	1	1	1	1	1	1	114	1	4	892	3.99568	4.70244	5.36418	5.74873	6.14063	0.156207	0.153334	0.128518	0.137628	0.141596	4.10041	4.90849	5.43281	5.97873	6.345	0.127272	0.0960454	0.078799	0.0917197	0.115531
Marshland	MA41	BG	2010-07-21	Julio	7	0	1	1	0	1	0	0	0	0	2392	0	2.95472	4.89377	5.74943	6.43982	0.0244221	0.0221656	0.0227817	0.0302662	0.0393017	0	4.3522	5.42992	6.06885	6.68583	0.0508031	0.0437034	0.0297463	0.0217465	0.0278938
Marshland	MA40	BG	2010-09-24	Septiembre	9	0	1	1	0	0	0	0	0	0	4320	0	0	4.86273	5.75427	6.02057	0.0300839	0.0347016	0.0499611	0.0539991	0.0524359	0	0	0	5.12743	5.4484	0.0257645	0.0274576	0.0339678	0.0429725	0.0452142
Scrubland	T3	CDC	2010-04-13	Abril	4	1	0	1	1	0	1	0	0	8	110	0	3.90854	5.18977	5.7638	6.19354	0.143626	0.165076	0.152261	0.132721	0.135037	0	2.95472	4.89377	5.56277	5.9577	0.110722	0.133651	0.135134	0.117988	0.123759
Marshland	MA28	BG	2010-07-23	Julio	7	0	1	1	0	0	1	0	0	0	6631	0	2.95472	5.05462	5.76448	6.44251	0.112572	0.0676794	0.0448322	0.0473719	0.0564603	0	4.10041	5.22142	5.96792	6.57956	0.121979	0.074784	0.0348735	0.0392742	0.0345655
Sand dunes	P04	BG	2010-05-05	Mayo	5	1	1	1	0	0	1	13	1	2	343	0	0	4.47277	5.77641	6.66045	0.156022	0.150369	0.15627	0.108421	0.0643914	0	0	4.55631	5.89971	6.72825	0.157098	0.152191	0.153149	0.0984341	0.0735483
Scrubland	MA09	BG	2010-06-18	Junio	6	0	0	1	0	0	1	107	1	0	10208	0	0	0	5.78226	6.41258	0.052408	0.0391482	0.0353301	0.0450589	0.0605932	0	2.95472	4.29669	6.13922	6.82195	0.0908947	0.0515597	0.0405138	-0.0220966	0.00405933
Marshland	MA08	BG	2010-07-16	Julio	7	0	0	1	1	1	0	1	1	0	179	0	3.73247	5.20952	5.78993	6.35062	0.0317854	0.0682157	0.0597242	0.0601654	0.0587179	0	4.20954	5.32899	5.95119	6.63774	0.0474267	0.0843101	0.0803479	0.0864078	0.0875789
Marshland	MA01	BG	2010-08-12	Agosto	8	0	1	1	0	0	1	0	0	0	8	0	3.73247	5.27853	5.79309	6.59273	0.0422905	0.0234657	-0.0138551	-0.00470985	-0.0116335	0	3.99568	5.32716	5.80733	6.76995	0.0373502	0.0176681	-0.0090057	0.000373923	-0.0111943
Marshland	MA24	BG	2010-07-15	Julio	7	0	1	1	0	1	1	0	0	0	196	0	0	4.36923	5.79372	6.48763	0.0613673	0.0608567	0.0574752	0.0229412	0.0229148	0	0	4.44562	5.43997	6.21216	0.0787856	0.0745441	0.0671144	0.00415066	0.0115789
Scrubland	M02	BG	2010-05-12	Mayo	5	0	0	1	0	0	1	0	0	0	71	4.06822	5.11561	5.45939	5.79623	5.80489	0.153494	0.0957626	0.129229	0.132464	0.131594	4.2553	5.1529	5.48572	5.86806	6.05219	0.155367	0.0990213	0.11694	0.121287	0.126264
Scrubland	T5	CDC	2010-06-11	Junio	6	0	0	1	1	0	1	8	1	0	465	0	4.10041	4.97955	5.80243	6.58192	0.119514	0.157057	0.173642	0.196011	0.189681	0	4.03346	5.0187	5.85516	6.6492	0.157804	0.17884	0.181572	0.177089	0.163414
Marshland	MA25	BG	2010-06-15	Junio	6	0	0	1	1	1	0	34	1	3	1593	3.73247	4.53404	4.97544	5.80243	6.66258	0.207157	0.191776	0.158802	0.168546	0.184297	3.95429	4.82348	5.47276	6.09632	6.79585	0.172532	0.169263	0.152695	0.150133	0.148267
Scrubland	M24	BG	2010-05-19	Mayo	5	0	0	1	1	0	0	89	1	0	978	3.85739	4.7251	5.14458	5.80489	6.31122	0.18042	0.140344	0.142619	0.161868	0.152684	3.99568	4.78032	5.18977	5.8728	6.37568	0.151966	0.118482	0.115121	0.131865	0.118603
Ricefields	Ca?da	BG	2010-08-11	Agosto	8	0	1	0	0	1	1	0	0	3	556	3.95429	4.13037	5.06484	5.80672	6.21859	0.149342	0.171977	0.186803	0.172804	0.164427	3.99568	4.70244	5.36418	5.74873	6.14063	0.156207	0.153334	0.128518	0.137628	0.141596
Marshland	MA01	BG	2010-07-08	Julio	7	0	1	1	0	1	1	4	1	0	138	0	3.99568	5.32716	5.80733	6.76995	0.0373502	0.0176681	-0.0090057	0.000373923	-0.0111943	0	4.13037	5.4621	6.05461	6.89521	0.0365372	0.0129697	-0.0284262	-0.0174946	-0.053873
Marshland	MA53	BG	2010-08-12	Agosto	8	0	1	1	0	0	0	0	0	0	71	4.23302	5.08778	5.37749	5.81158	6.47157	0.0753949	0.0524875	0.0451494	0.0112144	-0.0142744	4.29669	5.18977	5.65495	6.1412	6.88166	0.0697911	0.0400728	0.0364749	0.00981348	-0.00485786
Sand dunes	P05	BG	2010-07-06	Julio	7	1	1	1	0	0	1	25	1	0	1980	0	4.13037	5.18724	5.81398	6.38059	0.12653	0.121442	0.104181	0.104363	0.0963812	0	4.58772	5.3487	6.0054	6.48559	0.122663	0.0996551	0.0684854	0.0686947	0.0657814
Marshland	MA47	BG	2010-07-21	Julio	7	0	1	1	0	1	0	0	0	0	93	0	0	4.56704	5.82289	6.56052	0.0151545	0.0163924	0.0174997	-0.0013498	0.0045823	0	3.25551	4.59771	5.92598	6.69397	0.0114693	0.0117455	0.00756072	-0.0216946	-0.0237745
Marshland	MA50	BG	2010-08-15	Agosto	8	0	1	0	0	0	1	0	0	0	48	0	0	4.03346	5.82872	6.43353	0.0148973	0.0191028	0.0183983	-0.027671	0.00393837	0	0	4.76716	6.07646	6.66156	0.01263	0.0208056	0.0130135	-0.0466199	-0.00413325
Marshland	MA38	BG	2010-06-11	Junio	6	0	0	1	1	0	0	364	1	0	3381	0	0	4.06822	5.82988	6.70018	0.0581393	0.052948	0.0524026	0.102715	0.150106	0	4.38562	5.16107	6.20976	6.91185	0.117097	0.0987369	0.0793799	0.0981677	0.107338
Fish ponds	V8	BG	2010-06-01	Junio	6	1	1	1	1	1	1	0	0	0	162	0	2.95472	4.96708	5.83104	6.41634	0.0758977	0.096333	0.115605	0.0857862	0.0629618	0	3.73247	5.26388	6.07151	6.66292	0.0975793	0.111883	0.113252	0.0864832	0.0579818
Marshland	MA46	BG	2010-08-15	Agosto	8	0	1	0	1	0	1	0	0	0	118	0	0	4.5775	5.8396	6.44308	0.0188986	0.0192651	0.0182302	-0.00198482	0.00799899	0	0	4.56704	5.82289	6.56052	0.0151545	0.0163924	0.0174997	-0.0013498	0.0045823
Marshland	MA46	BG	2010-06-24	Junio	6	0	1	1	0	1	0	0	0	0	13833	0	0	4.60747	5.84242	6.4374	0.00416096	0.0118167	0.0198026	0.0198566	0.0130904	0	4.2553	5.34694	6.14317	6.74495	0.00725834	0.0156846	-0.000951162	-0.0114096	-0.00648949
Cultives	HT8	BG	2010-04-08	Abril	4	1	0	1	0	1	0	0	0	0	300	0	4.40142	5.31218	5.84911	6.50079	0.175437	0.140777	0.113852	0.100001	0.113373	0	4.59771	5.49582	6.13637	6.83932	0.0854468	0.0601924	0.0475818	0.0470385	0.0605693
Marshland	MA55	BG	2010-08-12	Agosto	8	0	0	0	0	0	0	0	0	0	0	0	0	4.91329	5.85077	6.44434	0.0366231	0.0341553	-0.000432968	-0.000563873	0.000366544	3.25551	3.43152	4.97544	5.85297	6.63176	0.0343291	0.0342575	0.00802459	0.00451639	-0.00553481
Marshland	MA55	BG	2010-07-08	Julio	7	0	1	1	0	0	0	2	1	0	960	3.25551	3.43152	4.97544	5.85297	6.63176	0.0343291	0.0342575	0.00802459	0.00451639	-0.00553481	3.43152	4.18472	5.2531	6.04131	6.80568	0.0472827	0.0461574	0.0107132	-0.00487024	-0.0364266
Fish ponds	V7	BG	2010-09-02	Septiembre	9	0	1	0	0	0	0	0	0	0	72	3.55642	4.7324	5.01494	5.85461	6.2005	0.0671162	0.0576516	0.0463019	0.0314582	0.049174	0	0	4.29669	5.68904	6.06718	0.0595091	0.0536118	0.0423636	0.0289146	0.0468386
Scrubland	T5	CDC	2010-05-13	Mayo	5	0	0	1	1	0	1	10	1	0	90	0	4.03346	5.0187	5.85516	6.6492	0.157804	0.17884	0.181572	0.177089	0.163414	0	3.85739	5.31408	5.98484	6.71164	0.159872	0.174234	0.16453	0.139489	0.112768
Fish ponds	V9	BG	2010-06-01	Junio	6	1	1	1	0	0	0	0	0	0	310	3.90854	4.54532	5.43137	5.86004	6.55095	-0.0112023	0.0655828	0.0568791	0.0423244	0.0426599	3.90854	4.71013	5.54308	6.04871	6.80495	-0.0169543	0.0595756	0.0504633	0.042094	0.0308202
Marshland	MA48	BG	2010-08-15	Agosto	8	0	1	1	0	0	1	0	0	0	47	4.3522	4.97955	5.43425	5.86058	6.13694	0.136816	0.133723	0.128162	0.112579	0.0752349	4.40142	5.11561	5.62634	6.28017	6.64382	0.142882	0.138263	0.111812	0.0959457	0.080482
Marshland	MA35	BG	2010-06-24	Junio	6	0	1	1	0	1	0	0	0	0	7252	0	4.06822	4.95857	5.86487	6.60707	0.0260653	0.0252438	0.0344597	0.0478136	0.0472112	0	4.70244	5.47144	6.17252	6.79303	0.0248365	0.00229709	-0.0137754	-0.0122541	-0.0176337
Scrubland	M02	BG	2010-04-14	Abril	4	1	1	1	1	0	0	0	0	30	105	4.2553	5.1529	5.48572	5.86806	6.05219	0.155367	0.0990213	0.11694	0.121287	0.126264	3.85739	5.04061	5.30449	5.66351	5.76849	0.127694	0.0763577	0.0930141	0.10078	0.112655
Marshland	MA52	BG	2010-08-15	Agosto	8	0	1	0	0	0	1	0	0	0	23	0	0	4.58772	5.87017	6.4861	0.0152027	0.0158541	0.0142034	-0.0242318	-0.000964363	0	3.65331	4.52246	5.9468	6.64488	0.0127995	0.00931791	0.0148243	-0.0204971	-0.00815618
Scrubland	M24	BG	2010-04-21	Abril	4	0	0	1	1	1	1	9	1	6	920	3.99568	4.78032	5.18977	5.8728	6.37568	0.151966	0.118482	0.115121	0.131865	0.118603	3.95429	4.82931	5.4014	6.00771	6.47197	0.0939534	0.0538937	0.0522056	0.0743533	0.0711353
Marshland	MA51	BG	2010-08-15	Agosto	8	0	1	0	0	0	0	0	0	0	11	0	0	4.48574	5.87332	6.47486	0.0133485	0.0177466	0.0156925	-0.0341652	0.00238178	0	3.25551	4.75359	6.06852	6.67679	0.0139987	0.0170438	0.0148152	-0.0472597	-0.00534324
Marshland	MA50	BG	2010-09-24	Septiembre	9	0	1	0	0	0	0	0	0	0	1495	0	4.33447	4.87853	5.88059	6.53414	0.0183183	0.0208307	0.0276814	0.0120066	0.0310896	0	0	4.03346	5.82872	6.43353	0.0148973	0.0191028	0.0183983	-0.027671	0.00393837
Fish ponds	V4	BG	2010-04-06	Abril	4	1	1	1	0	1	1	0	0	0	135	3.25551	4.40142	5.41514	5.88468	6.85971	0.0789012	0.0944675	0.0879544	0.0698163	0.0109337	3.55642	4.89377	5.81458	6.34429	7.0652	0.0649408	0.0651936	0.0443287	0.0138817	-0.0374081
Fish ponds	V7	BG	2010-07-08	Julio	7	0	1	1	0	1	0	3	1	0	664	0	0	4.33447	5.89476	6.29607	0.053613	0.0475931	0.0356476	0.0202346	0.0406133	0	0	4.49832	5.94503	6.33572	0.064189	0.0468696	0.040248	0.0277442	0.0544624
Sand dunes	P04	BG	2010-04-07	Abril	4	1	0	1	1	0	1	0	0	5	124	0	0	4.55631	5.89971	6.72825	0.157098	0.152191	0.153149	0.0984341	0.0735483	0	0	4.33447	5.46075	6.37552	0.0842734	0.108033	0.115084	0.0802835	0.0498167
Scrubland	M07	BG	2010-06-09	Junio	6	0	0	1	1	0	1	78	1	0	2244	0	4.27648	5.17696	5.90168	6.58973	0.159908	0.15719	0.177453	0.195743	0.187772	0	4.29669	5.2284	5.9577	6.65976	0.192324	0.181874	0.178551	0.172007	0.162658
Fish ponds	V1	BG	2010-07-08	Julio	7	0	0	1	0	0	0	0	0	0	1	0	4.66182	5.2907	5.91328	6.56756	0.0666284	0.0514625	0.0318949	0.0338361	0.0226145	0	4.75359	5.30835	5.93515	6.6432	0.0844745	0.0445672	0.00803178	0.0118453	0.0106483
Marshland	MA33	BG	2010-06-24	Junio	6	0	1	1	0	1	1	0	0	0	21434	0	3.99568	5.0781	5.92179	6.4717	0.0140868	0.0265447	0.0230853	0.0333369	0.0450999	3.95429	4.7931	5.487	6.17094	6.73964	-0.020795	-0.00949029	-0.0348011	-0.026968	-0.00977631
Fish ponds	V1	BG	2010-08-18	Agosto	8	0	1	1	0	0	0	8	1	0	969	0	4.69461	5.31027	5.92319	6.50239	0.0622573	0.0424202	0.0223526	0.0293325	0.0211344	0	4.66182	5.2907	5.91328	6.56756	0.0666284	0.0514625	0.0318949	0.0338361	0.0226145
Cultives	HT1	BG	2010-06-09	Junio	6	0	0	1	0	0	1	63	1	0	181	0	4.49832	5.23071	5.92319	6.69112	0.0899618	0.100049	0.10996	0.107444	0.0754479	0	4.15839	4.13037	5.42992	5.79057	0.135515	0.13364	0.136978	0.13145	0.0864854
Fish ponds	V5	BG	2010-08-18	Agosto	8	0	1	1	0	0	0	0	0	0	647	0	2.95472	5.07482	5.92366	6.5538	0.0254202	0.0282989	0.0316376	0.0320351	0.0203031	4.40142	4.95857	5.43569	6.11501	6.61615	0.0474207	0.0404833	0.0280203	0.0205972	0.0219424
Sand dunes	P01	BG	2010-07-08	Julio	7	0	1	1	0	1	0	0	0	0	19102	0	0	0	5.92459	6.56798	0.157919	0.147443	0.141322	0.0606332	0.0298479	0	0	0	5.96539	6.59917	0.173044	0.160241	0.153228	0.069105	0.0377335
Marshland	MA47	BG	2010-06-24	Junio	6	0	1	1	0	1	0	17	1	0	7773	0	3.25551	4.59771	5.92598	6.69397	0.0114693	0.0117455	0.00756072	-0.0216946	-0.0237745	4.33447	4.99564	5.41664	6.26152	6.83299	-0.00683048	0.0197745	0.0179539	-0.050354	-0.0551723
Sand dunes	P01	BG	2010-08-10	Agosto	8	0	1	0	1	0	0	0	0	0	720	0	0	0	5.93242	6.57883	0.159903	0.14861	0.142098	0.0652779	0.0336969	0	0	0	5.92459	6.56798	0.157919	0.147443	0.141322	0.0606332	0.0298479
Fish ponds	V1	BG	2010-06-01	Junio	6	1	1	1	1	1	0	0	0	0	307	0	4.75359	5.30835	5.93515	6.6432	0.0844745	0.0445672	0.00803178	0.0118453	0.0106483	0	4.7251	5.42554	6.12568	6.76749	0.104563	0.0687377	0.0224674	0.0246678	-0.00456368
Marshland	MA51	BG	2010-09-24	Septiembre	9	0	1	0	0	0	0	0	0	0	2592	0	4.38562	5.12156	5.94057	6.57842	0.0208871	0.0306944	0.0290789	0.00675796	0.0254535	0	0	4.48574	5.87332	6.47486	0.0133485	0.0177466	0.0156925	-0.0341652	0.00238178
Fish ponds	V7	BG	2010-06-01	Junio	6	0	1	1	0	1	1	0	0	0	368	0	0	4.49832	5.94503	6.33572	0.064189	0.0468696	0.040248	0.0277442	0.0544624	0	0	4.36923	6.02686	6.56202	0.0683943	0.0495971	0.0411311	0.0123613	0.0475406
Marshland	MA52	BG	2010-07-21	Julio	7	0	1	1	1	0	0	0	0	0	397	0	3.65331	4.52246	5.9468	6.64488	0.0127995	0.00931791	0.0148243	-0.0204971	-0.00815618	0	4.15839	4.82348	6.19128	6.83858	0.0154443	0.0160622	0.0127675	-0.0378644	-0.0260037
Sand dunes	P07	BG	2010-07-06	Julio	7	0	1	1	0	1	0	55	1	0	4638	0	0	4.83506	5.94944	6.63412	0.162981	0.149374	0.132651	0.107935	0.0708787	0	0	4.90364	5.96792	6.64444	0.177282	0.162315	0.129211	0.072004	0.0118154
Scrubland	MA08	BG	2010-06-18	Junio	6	0	0	1	0	1	0	172	1	0	612	0	4.20954	5.32899	5.95119	6.63774	0.0474267	0.0843101	0.0803479	0.0864078	0.0875789	0	4.41666	5.384	5.99917	6.75517	0.108582	0.118494	0.102909	0.0718818	0.043131
Sand dunes	P01	BG	2010-09-02	Septiembre	9	0	1	0	0	0	0	0	0	0	9105	0	4.06822	4.29669	5.9525	6.59163	0.175545	0.168195	0.162252	0.101218	0.0687393	0	0	0	5.93242	6.57883	0.159903	0.14861	0.142098	0.0652779	0.0336969
Sand dunes	P01	BG	2010-04-07	Abril	4	1	1	1	1	0	1	0	0	0	37	0	4.10041	4.33447	5.95381	6.57594	0.172675	0.156349	0.153647	0.0875661	0.0611748	0	3.99568	3.55642	5.91566	6.49694	0.124803	0.107524	0.0954085	0.0204124	-0.0181026
Scrubland	M07	BG	2010-05-12	Mayo	5	0	0	1	1	0	1	86	1	0	623	0	4.29669	5.2284	5.9577	6.65976	0.192324	0.181874	0.178551	0.172007	0.162658	0	4.41666	5.42846	6.06985	6.72495	0.180163	0.170588	0.156741	0.131621	0.109723
Sand dunes	P01	BG	2010-05-05	Mayo	5	1	1	1	1	1	1	0	0	4	200	0	3.85739	4.15839	5.95856	6.58953	0.174687	0.159229	0.155164	0.0572426	0.0229877	0	4.10041	4.33447	5.95381	6.57594	0.172675	0.156349	0.153647	0.0875661	0.0611748
Sand dunes	P07	BG	2010-05-05	Mayo	5	1	1	1	1	1	1	2	1	2	243	0	0	4.87853	5.96284	6.64665	0.176759	0.162946	0.128812	0.0650545	-0.0051243	0	0	4.91329	5.97336	6.64981	0.176617	0.163324	0.129076	0.0686097	0.0111575
Sand dunes	P01	BG	2010-06-01	Junio	6	0	1	1	1	1	1	3	1	3	131	0	0	0	5.96539	6.59917	0.173044	0.160241	0.153228	0.069105	0.0377335	0	3.85739	4.15839	5.95856	6.58953	0.174687	0.159229	0.155164	0.0572426	0.0229877
Cultives	HT6	BG	2010-04-08	Abril	4	1	0	1	0	0	1	0	0	0	190	0	3.90854	5.2907	5.96624	6.35685	0.158301	0.12772	0.0984692	0.0986221	0.0925684	2.95472	4.55631	5.6026	6.238	6.86047	0.0999831	0.0994448	0.0551594	0.055134	0.0184429
Marshland	MA28	BG	2010-06-24	Junio	6	0	1	0	1	0	0	0	0	0	2	0	4.10041	5.22142	5.96792	6.57956	0.121979	0.074784	0.0348735	0.0392742	0.0345655	3.85739	4.85188	5.53631	6.25809	6.71969	0.126741	0.0547784	-0.00418884	-0.00682078	-0.00433119
Sand dunes	P07	BG	2010-06-02	Junio	6	1	1	1	0	1	1	99	1	0	1366	0	0	4.90364	5.96792	6.64444	0.177282	0.162315	0.129211	0.072004	0.0118154	0	0	4.87853	5.96284	6.64665	0.176759	0.162946	0.128812	0.0650545	-0.0051243
Sand dunes	P07	BG	2010-04-07	Abril	4	1	1	1	1	0	1	0	0	28	372	0	0	4.91329	5.97336	6.64981	0.176617	0.163324	0.129076	0.0686097	0.0111575	0	0	4.90364	5.96581	6.647	0.155097	0.145257	0.113039	0.0476303	-0.0160844
Ricefields	Ca?da	BG	2010-06-30	Junio	6	0	1	1	1	1	1	4	1	0	267	4.10041	4.90849	5.43281	5.97873	6.345	0.127272	0.0960454	0.078799	0.0917197	0.115531	4.03346	4.33447	3.65331	4.18472	3.55642	0.099013	0.0926532	0.093302	0.107201	0.114099
Scrubland	T5	CDC	2010-04-13	Abril	4	0	0	1	1	0	1	2	1	13	356	0	3.85739	5.31408	5.98484	6.71164	0.159872	0.174234	0.16453	0.139489	0.112768	0	3.85739	5.35564	5.98281	6.69665	0.125106	0.119148	0.112358	0.0880639	0.0613581
Marshland	MA52	BG	2010-09-24	Septiembre	9	0	1	0	0	0	0	0	0	0	3010	0	4.41666	5.13034	5.98565	6.57976	0.019587	0.0189186	0.0246976	0.0102663	0.019291	0	0	4.58772	5.87017	6.4861	0.0152027	0.0158541	0.0142034	-0.0242318	-0.000964363
Fish ponds	V5	BG	2010-09-02	Septiembre	9	0	1	1	0	0	0	0	0	0	604	4.2553	4.89873	5.35392	5.99207	6.56956	0.0460724	0.0490003	0.0367233	0.0298741	0.0277524	0	2.95472	5.07482	5.92366	6.5538	0.0254202	0.0282989	0.0316376	0.0320351	0.0203031
Marshland	MA01	BG	2010-09-24	Septiembre	9	0	1	0	0	0	0	0	0	0	8020	3.85739	4.64445	5.57124	5.99564	6.6658	0.0363964	0.0289261	0.0161163	0.0267788	0.00875775	0	3.73247	5.27853	5.79309	6.59273	0.0422905	0.0234657	-0.0138551	-0.00470985	-0.0116335
Marshland	MA31	BG	2010-06-24	Junio	6	0	1	1	0	1	0	0	0	0	726	3.95429	4.81757	5.4014	5.99839	6.40372	-0.00152425	0.00959085	0.00666655	0.0216204	0.0503177	4.20954	4.97955	5.57229	6.24959	6.77154	-0.0537939	-0.0623965	-0.0672037	-0.0578257	0.000944477
Marshland	MA08	BG	2006-05-04	Mayo	5	0	0	1	0	1	0	5	1	0	333	0	4.41666	5.384	5.99917	6.75517	0.108582	0.118494	0.102909	0.0718818	0.043131	0	4.41666	5.41061	6.10897	6.86428	0.0986381	0.106901	0.0768626	0.0163681	-0.0254074
Sand dunes	P05	BG	2010-06-01	Junio	6	1	1	1	0	1	1	13	1	0	215	0	4.58772	5.3487	6.0054	6.48559	0.122663	0.0996551	0.0684854	0.0686947	0.0657814	0	4.63549	5.39829	6.12362	6.63557	0.134716	0.0970624	0.0582549	0.0522877	0.0570228
Scrubland	M20	BG	2010-05-19	Mayo	5	0	0	1	0	1	0	5	1	1	791	3.65331	4.54532	5.54753	6.01758	6.67291	0.161937	0.168425	0.174226	0.161293	0.162187	4.06822	4.98767	5.74453	6.15972	6.77048	0.104776	0.114191	0.119127	0.102806	0.0822415
Marshland	MA47	BG	2010-09-24	Septiembre	9	0	1	0	0	0	0	0	0	0	2248	0	4.27648	5.18469	6.02317	6.52862	0.023534	0.0211887	0.031356	0.0276938	0.0324764	0	0	4.5775	5.8396	6.44308	0.0188986	0.0192651	0.0182302	-0.00198482	0.00799899
Fish ponds	V7	BG	2010-05-05	Mayo	5	1	1	1	1	1	0	3	1	0	1860	0	0	4.36923	6.02686	6.56202	0.0683943	0.0495971	0.0411311	0.0123613	0.0475406	0	4.68665	5.39358	6.29449	6.77602	0.0610792	0.0429255	0.0244619	-0.00687802	0.0411052
Marshland	MA21	BG	2010-05-28	Mayo	5	0	0	1	0	0	0	16	1	0	8011	2.95472	4.63549	5.53857	6.03234	6.76528	0.159814	0.152463	0.1357	0.134516	0.119167	4.10041	4.96708	5.7001	6.18392	6.84762	0.108547	0.0721922	0.0520463	0.0446329	0.0248192
Marshland	MA37	BG	2010-06-11	Junio	6	0	0	1	0	0	1	200	1	0	880	0	0	4.10041	6.03379	6.7636	0.0628698	0.0735151	0.0848186	0.128301	0.169158	4.49832	5.16107	5.46345	6.23935	6.88738	0.055038	0.100656	0.121029	0.114421	0.127731
Fish ponds	V3	BG	2010-04-06	Abril	4	1	0	1	0	0	0	0	0	0	104	2.95472	4.43138	5.15564	6.03523	6.77247	0.141117	0.115477	0.0945363	0.0571897	0.010037	3.25551	4.96708	5.63458	6.38351	6.98561	0.113537	0.0886504	0.0729505	0.00799722	-0.0374314
Marshland	MA54	BG	2010-09-24	Septiembre	9	1	1	1	0	0	0	0	0	0	1266	3.79941	4.61701	5.51055	6.03559	6.56309	0.0341876	0.0398626	0.0210918	0.0110947	0.0185819	0	3.73247	5.37749	6.04871	6.57552	0.0178967	0.0281229	-0.0247505	-0.0466437	-0.0171049
Marshland	MA55	BG	2010-06-03	Junio	6	0	1	1	1	1	1	0	0	0	726	3.43152	4.18472	5.2531	6.04131	6.80568	0.0472827	0.0461574	0.0107132	-0.00487024	-0.0364266	4.31599	5.0781	5.6291	6.3527	6.9555	0.00293415	0.00143166	-0.0692204	-0.0723827	-0.114262
Fish ponds	V2	BG	2010-08-20	Agosto	8	0	1	1	1	1	0	0	0	0	151	2.95472	4.67026	5.50202	6.04801	6.82762	0.0679689	0.0407946	0.0257794	0.00967516	-0.00482844	3.73247	4.73958	5.52245	6.05011	6.84158	0.0581841	0.0312384	0.0305479	0.0139267	0.0105404
Fish ponds	V2	BG	2010-09-02	Septiembre	9	0	1	0	0	0	0	0	0	0	1	3.55642	4.71013	5.50325	6.04801	6.84062	0.0626518	0.0332888	0.0121772	-0.00835116	0.00639946	2.95472	4.67026	5.50202	6.04801	6.82762	0.0679689	0.0407946	0.0257794	0.00967516	-0.00482844
Marshland	MA54	BG	2010-08-12	Agosto	8	0	1	0	0	0	1	0	0	0	42	0	3.73247	5.37749	6.04871	6.57552	0.0178967	0.0281229	-0.0247505	-0.0466437	-0.0171049	0	3.65331	5.39041	6.09412	6.81673	0.0157042	0.022878	-0.0254009	-0.0422141	-0.0145153
Fish ponds	V9	BG	2006-05-03	Mayo	5	0	0	1	0	1	0	0	0	0	121	3.90854	4.71013	5.54308	6.04871	6.80495	-0.0169543	0.0595756	0.0504633	0.042094	0.0308202	3.90854	4.86806	5.6744	6.154	6.89186	-0.0144657	0.0665029	0.047841	0.0233369	0.012096
Fish ponds	V2	BG	2010-07-08	Julio	7	0	0	0	0	0	0	0	0	0	0	3.73247	4.73958	5.52245	6.05011	6.84158	0.0581841	0.0312384	0.0305479	0.0139267	0.0105404	3.65331	4.78676	5.54864	6.05219	6.82371	0.0693311	0.0404459	0.0406648	0.0207402	-0.00758121
Fish ponds	V2	BG	2010-06-09	Junio	6	0	1	1	1	1	1	0	0	0	241	3.65331	4.78676	5.54864	6.05219	6.82371	0.0693311	0.0404459	0.0406648	0.0207402	-0.00758121	3.43152	4.89377	5.66521	6.15509	6.91027	0.0541749	0.0269394	0.0146657	-0.000352198	-0.0363897
Marshland	MA01	BG	2010-06-03	Junio	6	1	1	1	1	1	1	25	1	0	450	0	4.13037	5.4621	6.05461	6.89521	0.0365372	0.0129697	-0.0284262	-0.0174946	-0.053873	0	4.52246	5.67934	6.28486	7.01316	0.0577866	0.0125523	-0.0707528	-0.0863332	-0.119578
Marshland	MA55	BG	2010-09-24	Septiembre	9	0	1	0	0	0	0	0	0	0	6965	3.73247	4.79935	5.36754	6.06752	6.54207	0.048969	0.0419962	0.0208792	0.0267381	0.0131249	0	0	4.91329	5.85077	6.44434	0.0366231	0.0341553	-0.000432968	-0.000563873	0.000366544
Marshland	MA51	BG	2010-07-21	Julio	7	0	1	1	0	0	0	0	0	0	293	0	3.25551	4.75359	6.06852	6.67679	0.0139987	0.0170438	0.0148152	-0.0472597	-0.00534324	0	4.2553	5.36586	6.22259	6.86332	0.0283822	0.034932	0.0129965	-0.0765857	-0.0306062
Marshland	MA41	BG	2010-06-24	Junio	6	0	1	1	1	1	0	0	0	0	31000	0	4.3522	5.42992	6.06885	6.68583	0.0508031	0.0437034	0.0297463	0.0217465	0.0278938	4.29669	5.17696	5.86004	6.28729	6.89396	-0.0807376	-0.0972909	-0.108258	-0.0733371	-0.0400999
Scrubland	M07	BG	2010-04-14	Abril	4	0	0	1	1	0	1	2	1	3	67	0	4.41666	5.42846	6.06985	6.72495	0.180163	0.170588	0.156741	0.131621	0.109723	2.95472	4.23302	5.45117	6.06348	6.71035	0.128174	0.116817	0.0964828	0.0780024	0.0560159
Fish ponds	V8	BG	2006-05-03	Mayo	5	0	0	1	0	1	0	0	0	2	338	0	3.73247	5.26388	6.07151	6.66292	0.0975793	0.111883	0.113252	0.0864832	0.0579818	0	4.70244	5.4553	6.21455	6.78142	0.0969123	0.10316	0.0888176	0.0689287	0.0439783
Sand dunes	P06	BG	2010-05-05	Mayo	5	1	1	1	0	0	0	0	0	0	32	3.43152	4.73958	5.34341	6.07317	6.58842	0.0463431	0.0185297	0.0129754	-0.0129136	0.0282067	3.43152	4.74664	5.35392	6.07809	6.59472	0.0367447	0.0156399	0.0164223	-0.00151056	0.0387631
Marshland	MA50	BG	2010-07-21	Julio	7	0	1	1	0	1	0	0	0	0	627	0	0	4.76716	6.07646	6.66156	0.01263	0.0208056	0.0130135	-0.0466199	-0.00413325	0	3.90854	5.37913	6.22515	6.82377	0.0226493	0.0405769	0.019553	-0.0895733	-0.030718
Sand dunes	P06	BG	2010-04-07	Abril	4	1	1	1	1	0	1	0	0	9	344	3.43152	4.74664	5.35392	6.07809	6.59472	0.0367447	0.0156399	0.0164223	-0.00151056	0.0387631	2.95472	4.7251	5.33626	6.07251	6.58822	0.0178698	-0.00361982	-0.00629067	-0.0277054	0.0137936
Marshland	MA54	BG	2010-07-08	Julio	7	1	1	1	0	1	0	0	0	0	5723	0	3.65331	5.39041	6.09412	6.81673	0.0157042	0.022878	-0.0254009	-0.0422141	-0.0145153	0	4.03346	5.49457	6.21288	6.8811	0.0174259	0.0171542	-0.0309531	-0.049858	-0.0516606
Marshland	MA25	BG	2010-05-28	Mayo	5	0	0	1	0	0	0	0	0	0	7794	3.95429	4.82348	5.47276	6.09632	6.79585	0.172532	0.169263	0.152695	0.150133	0.148267	4.2553	5.04415	5.69461	6.18622	6.8465	0.0396516	0.0379453	0.0573074	0.044991	0.0358576
Marshland	MA48	BG	2010-06-24	Junio	6	0	1	1	0	1	0	0	0	0	17017	4.18472	4.7931	5.27439	6.1114	6.80403	0.0526141	0.0491157	0.0314863	0.0044056	-0.0441239	4.51056	5.29469	5.81458	6.38753	6.9686	-0.223193	-0.191655	-0.1113	-0.111212	-0.111923
Sand dunes	P05	BG	2010-05-05	Mayo	5	1	1	1	0	0	1	3	1	6	523	0	4.63549	5.39829	6.12362	6.63557	0.134716	0.0970624	0.0582549	0.0522877	0.0570228	2.95472	4.70244	5.41364	6.14513	6.68341	0.134131	0.0928954	0.0644436	0.0567049	0.0523749
Fish ponds	V1	BG	2006-05-03	Mayo	5	1	1	1	0	1	0	0	0	0	1120	0	4.7251	5.42554	6.12568	6.76749	0.104563	0.0687377	0.0224674	0.0246678	-0.00456368	3.79941	4.79935	5.47276	6.27	6.87353	0.108408	0.0829407	0.0583836	0.0523361	0.000825459
Fish ponds	V10	BG	2010-06-01	Junio	6	0	0	1	0	1	0	0	0	0	5177	0	4.38562	5.48316	6.1283	6.57832	0.107661	0.101441	0.0880229	0.0561122	0.0421558	3.25551	4.62635	5.63276	6.32697	6.8338	0.0997068	0.102283	0.072314	0.035525	0.0322084
Marshland	MA53	BG	2010-07-08	Julio	7	0	1	0	0	0	0	0	0	0	18	4.29669	5.18977	5.65495	6.1412	6.88166	0.0697911	0.0400728	0.0364749	0.00981348	-0.00485786	4.48574	5.27231	5.83391	6.27749	6.94311	0.0838166	0.0483674	0.0356711	-0.00819419	-0.0811226
Sand dunes	P05	BG	2010-04-07	Abril	4	0	0	1	1	0	1	6	1	22	330	2.95472	4.70244	5.41364	6.14513	6.68341	0.134131	0.0928954	0.0644436	0.0567049	0.0523749	0	4.62635	5.28668	5.97832	6.555	0.0808732	0.0461656	0.0265457	0.0358297	0.0306409
Fish ponds	V9	BG	2010-04-07	Abril	4	1	0	1	0	0	0	0	0	0	10	3.90854	4.86806	5.6744	6.154	6.89186	-0.0144657	0.0665029	0.047841	0.0233369	0.012096	4.20954	5.05116	5.81875	6.30777	7.04464	-0.0509822	0.0470428	0.0406042	0.0158503	-0.0122335
Fish ponds	V2	BG	2010-05-03	Mayo	5	1	1	1	0	0	0	0	0	0	102	3.43152	4.89377	5.66521	6.15509	6.91027	0.0541749	0.0269394	0.0146657	-0.000352198	-0.0363897	4.06822	5.07482	5.86806	6.36502	7.00771	0.0312126	0.0155595	-0.0121518	-0.0355079	-0.0367267
Scrubland	M20	BG	2010-04-28	Abril	4	0	1	1	1	1	1	2	1	0	1151	4.06822	4.98767	5.74453	6.15972	6.77048	0.104776	0.114191	0.119127	0.102806	0.0822415	4.10041	5.04767	5.77772	6.17199	6.79012	0.0448327	0.0681868	0.0454294	0.0373659	0.0370418
Sand dunes	P10	BG	2010-07-06	Julio	7	1	1	1	0	1	1	89	1	0	1459	4.47277	5.04061	5.55084	6.17094	6.74495	0.075412	0.0873698	0.0699721	0.062436	0.0620902	4.49832	5.09726	5.62076	6.20637	6.79754	0.0214938	0.0611126	0.0388286	0.0270737	0.024528
Fish ponds	V1	BG	2010-09-02	Septiembre	9	0	0	0	0	0	0	0	0	0	0	0	4.79935	5.46746	6.19103	6.6027	0.0806167	0.0723582	0.0598921	0.0638303	0.0389763	0	4.69461	5.31027	5.92319	6.50239	0.0622573	0.0424202	0.0223526	0.0293325	0.0211344
Marshland	MA52	BG	2010-06-24	Junio	6	0	1	1	0	1	0	7	1	0	3116	0	4.15839	4.82348	6.19128	6.83858	0.0154443	0.0160622	0.0127675	-0.0378644	-0.0260037	4.49832	5.19479	5.58161	6.39907	6.95972	-0.0648085	-0.0742594	-0.0486264	-0.131129	-0.122143
Sand dunes	P10	BG	2010-06-02	Junio	6	1	1	1	1	1	1	96	1	0	1724	4.49832	5.09726	5.62076	6.20637	6.79754	0.0214938	0.0611126	0.0388286	0.0270737	0.024528	4.49832	5.10347	5.62726	6.20855	6.82171	-0.133541	-0.0193696	-0.0241673	-0.0354065	-0.0529877
Marshland	MA23	BG	2010-05-28	Mayo	5	0	0	1	0	0	0	0	0	0	14014	4.40142	5.06484	5.46879	6.20685	6.74085	0.141671	0.142671	0.142899	0.139415	0.126172	4.52246	5.19976	5.58569	6.28364	6.80952	-0.0784087	0.00444649	0.0344743	0.0320743	0.0204024
Sand dunes	P10	BG	2010-05-05	Mayo	5	1	1	1	1	0	1	32	1	10	1652	4.49832	5.10347	5.62726	6.20855	6.82171	-0.133541	-0.0193696	-0.0241673	-0.0354065	-0.0529877	4.49832	5.11561	5.63367	6.2124	6.8243	-0.104159	-0.0298271	-0.0283663	-0.024076	-0.0337535
Sand dunes	P10	BG	2010-04-07	Abril	4	1	1	1	1	1	1	1	1	43	1401	4.49832	5.11561	5.63367	6.2124	6.8243	-0.104159	-0.0298271	-0.0283663	-0.024076	-0.0337535	4.49832	5.14177	5.64444	6.21288	6.82347	-0.154531	-0.0653323	-0.0446966	-0.0426008	-0.0536531
Marshland	MA54	BG	2010-06-03	Junio	6	0	1	1	0	0	0	1	1	0	293	0	4.03346	5.49457	6.21288	6.8811	0.0174259	0.0171542	-0.0309531	-0.049858	-0.0516606	0	4.49832	5.71088	6.32862	6.97844	0.0221948	0.0138795	-0.0498208	-0.0978017	-0.0924946
Fish ponds	V6	BG	2010-05-04	Mayo	5	0	0	1	0	1	0	0	0	0	39	4.31599	5.13894	5.77048	6.21312	6.88207	-0.175398	-0.101198	-0.0205424	0.011965	-0.0215449	4.31599	5.13894	5.81757	6.30216	6.97564	-0.273808	-0.246398	-0.112666	-0.0668096	-0.0689565
Fish ponds	V8	BG	2010-04-06	Abril	4	1	1	1	0	0	0	1	1	0	125	0	4.70244	5.4553	6.21455	6.78142	0.0969123	0.10316	0.0888176	0.0689287	0.0439783	3.99568	4.91804	5.55522	6.27729	6.92048	0.0991784	0.102344	0.0960434	0.0673218	0.0263781
Marshland	MA51	BG	2010-06-24	Junio	6	0	1	1	0	1	0	0	0	0	4591	0	4.2553	5.36586	6.22259	6.86332	0.0283822	0.034932	0.0129965	-0.0765857	-0.0306062	4.18472	4.95857	5.76245	6.32216	6.98375	-0.0796468	-0.0847631	-0.0836356	-0.171949	-0.117442
Marshland	MA19	BG	2010-05-28	Mayo	5	0	0	1	0	0	0	0	0	0	7713	4.33447	5.03703	5.62542	6.22515	6.80782	0.141746	0.145499	0.133209	0.119881	0.116943	4.48574	5.21432	5.81935	6.36384	6.90641	-0.0227313	-0.0181275	-0.0108844	-0.00506973	0.00782478
Marshland	MA50	BG	2010-06-24	Junio	6	0	1	1	0	1	0	0	0	0	6797	0	3.90854	5.37913	6.22515	6.82377	0.0226493	0.0405769	0.019553	-0.0895733	-0.030718	3.85739	4.91329	5.74803	6.2889	6.97069	-0.153705	-0.085444	-0.0939283	-0.169141	-0.113823
Marshland	TP7	BG	2010-06-15	Junio	6	0	0	1	1	1	0	0	0	0	20939	4.49832	5.20222	5.66941	6.24893	6.89897	0.244965	0.207646	0.168022	0.169136	0.183651	4.49832	5.20467	5.71391	6.34181	7.00097	0.171481	0.143086	0.119516	0.128296	0.133181
Marshland	MA28	BG	2010-05-04	Mayo	5	1	1	1	0	0	0	0	0	0	1889	3.85739	4.85188	5.53631	6.25809	6.71969	0.126741	0.0547784	-0.00418884	-0.00682078	-0.00433119	4.48574	5.11261	5.68583	6.38641	6.87437	0.0210391	-0.0193489	-0.0609821	-0.0637124	-0.0576587
Fish ponds	V5	BG	2010-06-01	Junio	6	0	0	1	0	0	0	0	0	0	39	4.51056	5.233	5.65408	6.25981	6.68397	-0.00828699	0.00703635	-0.00856484	0.00173719	0.00916762	4.51056	5.23071	5.72362	6.35668	6.83466	-0.0936248	-0.0821326	-0.0923519	-0.0499867	-0.0224553
Marshland	MA56	BG	2010-07-08	Julio	7	1	1	1	0	1	0	0	0	0	157	0	4.80551	5.53174	6.2611	6.87707	0.0456418	0.0304867	0.0230325	0.0269802	0.00589793	3.90854	5.03343	5.65925	6.33878	6.96019	0.0424039	-0.0061959	-0.0490867	-0.0602971	-0.0931393
Marshland	TP8	BG	2010-06-15	Junio	6	0	0	1	1	1	1	0	0	0	14285	4.51056	5.28668	5.61034	6.26131	6.65443	0.222684	0.228861	0.217725	0.203597	0.192362	4.51056	5.2927	5.6506	6.30777	6.72184	0.121943	0.134718	0.149368	0.153048	0.158904
Fish ponds	V1	BG	2010-04-06	Abril	4	1	1	0	0	0	0	0	0	0	95	3.79941	4.79935	5.47276	6.27	6.87353	0.108408	0.0829407	0.0583836	0.0523361	0.000825459	3.43152	4.92738	5.5867	6.33842	6.87759	0.087816	0.0491445	0.0185157	0.00723691	-0.0398188
Marshland	MA53	BG	2010-06-03	Junio	6	1	1	1	1	1	0	5	1	0	1036	4.48574	5.27231	5.83391	6.27749	6.94311	0.0838166	0.0483674	0.0356711	-0.00819419	-0.0811226	4.45941	5.28262	5.8557	6.39578	7.01649	0.100731	0.0531673	0.027039	-0.0345316	-0.122656
Marshland	MA01	BG	2010-05-05	Mayo	5	0	1	1	0	0	0	0	0	0	2260	0	4.52246	5.67934	6.28486	7.01316	0.0577866	0.0125523	-0.0707528	-0.0863332	-0.119578	3.73247	4.82931	5.83334	6.33246	7.03731	0.0127076	-0.0172043	-0.0593059	-0.0683667	-0.0902987
Fish ponds	V7	BG	2010-04-06	Abril	4	1	0	1	0	0	1	0	0	0	104	0	4.68665	5.39358	6.29449	6.77602	0.0610792	0.0429255	0.0244619	-0.00687802	0.0411052	4.33447	5.2284	5.71917	6.43911	6.97531	0.0656204	0.024476	-0.00683989	-0.0418421	0.0161935
Marshland	TP1	BG	2010-06-15	Junio	6	0	0	1	1	1	1	0	0	0	18579	4.43138	5.13034	5.7417	6.29981	6.84533	0.236803	0.191068	0.195365	0.208328	0.209772	4.49832	5.28466	5.84242	6.38561	6.9216	0.160679	0.119606	0.113434	0.136773	0.152677
Marshland	MA26	BG	2010-06-09	Junio	6	0	1	1	0	0	0	0	0	0	104	4.33447	4.90849	5.61606	6.29981	6.88677	0.0907307	0.0894644	0.087036	0.0840198	0.100372	4.48574	5.28466	5.89376	6.47486	7.04312	-0.173575	-0.143016	-0.143054	-0.137206	-0.102484
Fish ponds	V6	BG	2010-04-06	Abril	4	1	1	1	0	0	0	0	0	0	81	4.31599	5.13894	5.81757	6.30216	6.97564	-0.273808	-0.246398	-0.112666	-0.0668096	-0.0689565	4.31599	5.13894	5.8441	6.34852	7.03527	-0.251347	-0.238485	-0.103621	-0.0625566	-0.0651922
Marshland	MA49	BG	2010-05-05	Mayo	5	1	1	1	1	1	1	3	1	3	365	4.40142	5.12743	5.63276	6.3041	6.83875	-0.21396	-0.148743	-0.120222	-0.0999812	-0.0321613	4.40142	5.13322	5.63548	6.30488	6.84051	-0.13986	-0.098161	-0.0735501	-0.0704171	-0.063901
Fish ponds	V10	BG	2006-05-03	Mayo	5	0	0	1	0	0	0	0	0	0	101	3.25551	4.62635	5.63276	6.32697	6.8338	0.0997068	0.102283	0.072314	0.035525	0.0322084	4.13037	5.02979	5.80058	6.39641	6.9001	0.120544	0.103394	0.0633613	0.0223562	0.0147513
Marshland	MA54	BG	2010-05-05	Mayo	5	0	1	1	0	0	0	0	0	0	69	0	4.49832	5.71088	6.32862	6.97844	0.0221948	0.0138795	-0.0498208	-0.0978017	-0.0924946	3.25551	4.7931	5.80976	6.36569	6.99945	0.0328026	-0.00836544	-0.0611203	-0.0730083	-0.0650317
Ricefields	A1	BG	2010-07-08	Julio	7	0	1	1	0	1	0	0	0	54	3703	4.15839	5.21192	5.71542	6.3386	6.81757	0.136478	0.123386	0.127253	0.170022	0.178918	4.45941	5.24205	5.73312	6.44166	6.99878	-0.0032141	-0.00962617	-0.00213575	0.00685962	0.0148365
Marshland	MA56	BG	2010-06-03	Junio	6	0	1	1	0	1	0	1	1	0	126	3.90854	5.03343	5.65925	6.33878	6.96019	0.0424039	-0.0061959	-0.0490867	-0.0602971	-0.0931393	4.41666	5.27646	5.80611	6.43078	7.01069	0.0117424	-0.0373487	-0.0715382	-0.0833685	-0.142805
Marshland	FAO4	BG	2010-05-11	Mayo	5	0	0	1	1	1	0	0	0	0	4924	4.20954	5.09726	5.87122	6.33967	6.89346	-0.236566	-0.199013	-0.100869	-0.0430332	-0.00568121	4.20954	5.09726	5.89376	6.41167	7.08589	-0.251162	-0.245509	-0.227372	-0.213125	-0.167505
Marshland	MA09	BG	2010-04-08	Abril	4	1	1	1	0	1	0	0	0	0	257	4.41666	5.12743	5.55303	6.3427	6.94587	-0.0426381	-0.0292049	-0.0101031	-0.102845	-0.118079	4.52246	5.27646	5.83506	6.49269	7.04408	-0.123805	-0.119872	-0.117871	-0.14873	-0.148177
Marshland	MA55	BG	2010-05-05	Mayo	5	0	1	1	0	0	0	0	0	0	2099	4.31599	5.0781	5.6291	6.3527	6.9555	0.00293415	0.00143166	-0.0692204	-0.0723827	-0.114262	4.40142	5.25527	5.73312	6.43769	6.98411	-0.0550275	-0.0517286	-0.0701649	-0.0742117	-0.0941899
Marshland	FAO2	BG	2010-05-11	Mayo	5	0	0	1	0	1	0	0	0	0	3623	4.20954	5.09413	5.87593	6.35357	6.93375	-0.0751518	-0.0448244	-0.0144437	-0.00243655	-0.00509813	4.20954	5.09413	5.89675	6.40695	7.0807	-0.220721	-0.222346	-0.220751	-0.201899	-0.166123
Marshland	TP8	BG	2010-04-20	Abril	4	0	0	1	1	1	1	0	0	0	1453	4.51056	5.29469	5.71316	6.3565	6.78097	0.0068577	0.0253467	0.0627825	0.0734895	0.0848273	4.51056	5.29469	5.71692	6.36078	6.777	-0.0830247	-0.0825829	-0.0270218	-0.00358662	0.0129445
Fish ponds	V5	BG	2010-05-04	Mayo	5	1	1	1	0	1	0	0	0	0	997	4.51056	5.23071	5.72362	6.35668	6.83466	-0.0936248	-0.0821326	-0.0923519	-0.0499867	-0.0224553	4.51056	5.2465	5.75289	6.4463	6.93791	-0.250701	-0.166154	-0.160831	-0.0978505	-0.0492476
Marshland	FAO7	BG	2010-05-11	Mayo	5	0	1	1	0	1	0	0	0	0	10275	4.49832	5.2887	5.7893	6.35753	7.01407	-0.0922071	-0.0830031	-0.0416043	-0.0157713	-0.037538	4.49832	5.2927	5.87175	6.45626	7.07852	-0.201187	-0.205349	-0.173286	-0.156236	-0.174864
Marshland	TP3	BG	2010-06-15	Junio	6	0	0	1	0	1	1	0	0	0	11575	4.18472	5.07482	5.89326	6.35993	6.93452	0.268807	0.252727	0.253748	0.25012	0.229941	4.18472	5.09097	5.89575	6.36988	6.94613	0.206898	0.184338	0.174735	0.174681	0.173163
Fish ponds	V2	BG	2010-04-06	Abril	4	0	0	1	0	0	0	0	0	0	69	4.06822	5.07482	5.86806	6.36502	7.00771	0.0312126	0.0155595	-0.0121518	-0.0355079	-0.0367267	4.15839	4.91329	5.52245	6.20782	6.8728	0.000332096	-0.0371649	-0.0333013	-0.0356028	-0.0520601
Marshland	TP3	BG	2010-04-20	Abril	4	0	0	1	1	1	0	0	0	0	767	4.18472	5.09097	5.89575	6.38075	6.95818	0.0049544	-0.011121	-0.0297901	-0.00324835	0.031892	4.18472	5.09097	5.89575	6.3848	6.96028	-0.247098	-0.240145	-0.212796	-0.134047	-0.0573923
Marshland	FAO1	BG	2010-05-11	Mayo	5	0	0	1	0	1	0	0	0	0	5828	4.20954	5.10037	5.89575	6.38157	6.92552	0.0229104	0.0361157	0.0478761	0.00321133	0.00123378	4.20954	5.10037	5.89575	6.40202	7.05835	-0.203395	-0.203528	-0.204221	-0.203861	-0.140971
Marshland	FAO3	BG	2010-05-11	Mayo	5	0	0	1	0	1	0	0	0	0	5303	4.51056	5.29469	5.8264	6.38383	6.91305	-0.149647	-0.0773699	-0.0322879	-0.0266772	-0.00215183	4.51056	5.29469	5.88007	6.49344	7.08756	-0.242827	-0.227119	-0.195916	-0.198462	-0.172199
Marshland	TP6	BG	2010-06-15	Junio	6	0	0	1	0	1	1	41	1	0	30521	4.51056	5.2927	5.86753	6.38383	6.94675	0.227092	0.22347	0.220631	0.203229	0.202308	4.51056	5.2927	5.8728	6.44574	6.99646	0.165812	0.167721	0.161259	0.144555	0.142617
Ricefields	A1	BG	2010-08-18	Agosto	8	0	1	1	0	1	1	7	1	0	340	4.06822	5.13894	5.70166	6.38833	6.8334	0.226337	0.248457	0.255318	0.258767	0.259685	4.15839	5.21192	5.71542	6.3386	6.81757	0.136478	0.123386	0.127253	0.170022	0.178918
Marshland	MA53	BG	2010-05-05	Mayo	5	1	1	1	1	0	1	1	1	2	873	4.45941	5.28262	5.8557	6.39578	7.01649	0.100731	0.0531673	0.027039	-0.0345316	-0.122656	4.48574	5.2907	5.88059	6.44265	7.03063	0.107845	0.04683	0.00339368	-0.0493007	-0.0891762
Fish ponds	V10	BG	2010-04-06	Abril	4	1	1	1	0	1	0	0	0	5	343	4.13037	5.02979	5.80058	6.39641	6.9001	0.120544	0.103394	0.0633613	0.0223562	0.0147513	4.20954	5.05462	5.80611	6.44965	7.05637	0.109999	0.0988361	0.0637697	0.00512154	-0.0212747
Marshland	FAO5	BG	2010-05-11	Mayo	5	0	0	1	0	1	0	0	0	0	7720	4.40142	5.2167	5.70783	6.40909	6.87697	-0.194553	-0.125491	-0.0932479	-0.0412601	-0.0220599	4.40142	5.2167	5.75358	6.44546	7.01716	-0.259686	-0.233688	-0.205563	-0.204898	-0.172107
Marshland	FAO6	BG	2010-05-11	Mayo	5	0	0	1	0	1	0	0	0	0	1790	4.49832	5.30255	5.72214	6.40909	6.9448	-0.0291272	-0.053352	-0.0353021	-0.0299527	-0.0372318	4.49832	5.30255	5.75633	6.45966	7.03692	-0.197258	-0.200617	-0.170028	-0.173363	-0.176872
Marshland	TP2	BG	2010-06-15	Junio	6	0	0	1	0	1	0	0	0	0	38161	4.47277	5.28466	5.87956	6.41514	6.90704	0.270687	0.260174	0.255424	0.238501	0.224206	4.47277	5.28466	5.89176	6.4318	6.93679	0.219229	0.189611	0.175464	0.165018	0.167866
Marshland	TP1	BG	2010-04-20	Abril	4	0	0	1	1	1	1	0	0	0	1226	4.49832	5.29667	5.89426	6.43078	6.94591	-0.105606	-0.150853	-0.139522	-0.0592095	-0.00656213	4.49832	5.29667	5.89526	6.44322	6.95567	-0.177875	-0.170204	-0.154481	-0.0915998	-0.052855
Marshland	MA56	BG	2010-05-05	Mayo	5	0	1	1	0	1	0	1	1	1	366	4.41666	5.27646	5.80611	6.43078	7.01069	0.0117424	-0.0373487	-0.0715382	-0.0833685	-0.142805	4.52246	5.29667	5.84186	6.46183	7.02243	-0.0397376	-0.0690165	-0.0823541	-0.0811377	-0.101681
Marshland	TP5	BG	2010-06-15	Junio	6	0	1	1	0	1	0	0	0	0	23181	4.15839	5.18469	5.89476	6.43396	7.00066	0.254508	0.243374	0.244602	0.242897	0.228908	4.15839	5.18469	5.89476	6.43482	7.0299	0.173615	0.171794	0.167689	0.156124	0.162364
Marshland	TP5	BG	2010-04-20	Abril	4	0	0	1	1	1	1	0	0	0	1959	4.15839	5.18469	5.89476	6.43497	7.05575	0.0204704	0.00977518	3.82e-05	-0.0204261	0.00737967	4.15839	5.18469	5.89476	6.43497	7.05685	-0.1448	-0.150482	-0.161546	-0.176658	-0.133233
Fish ponds	V5	BG	2010-04-06	Abril	4	0	1	0	0	0	0	0	0	0	1	4.51056	5.2465	5.75289	6.4463	6.93791	-0.250701	-0.166154	-0.160831	-0.0978505	-0.0492476	4.49832	5.2167	5.71316	6.40924	6.9028	-0.150837	-0.113732	-0.121495	-0.0974986	-0.0642962
Marshland	TP2	BG	2010-04-20	Abril	4	0	0	1	1	1	1	0	0	0	1714	4.47277	5.28466	5.89376	6.44658	6.95701	-0.0837004	-0.117548	-0.114741	-0.0520229	0.012355	4.47277	5.28466	5.89376	6.45117	6.9622	-0.194323	-0.1846	-0.178113	-0.116609	-0.0572841
Marshland	TP7	BG	2010-04-20	Abril	4	0	0	1	1	1	1	0	0	0	1517	4.49832	5.2596	5.8728	6.48149	7.06742	-0.0435067	-0.0348983	-0.0401264	-0.0484214	-0.0450716	4.49832	5.29667	5.88824	6.4884	7.06989	-0.215533	-0.169303	-0.16785	-0.183443	-0.171297
Marshland	TP6	BG	2010-04-20	Abril	4	0	0	1	1	1	1	0	0	0	2017	4.51056	5.2927	5.89376	6.49294	7.05226	0.0045617	0.0108134	-0.00417891	-0.0268054	-0.0141519	4.51056	5.2927	5.89376	6.49657	7.05482	-0.183455	-0.178672	-0.185379	-0.192277	-0.141529
Marshland	TP4	BG	2010-06-15	Junio	6	0	0	1	1	1	1	0	0	0	12373	4.49832	5.29469	5.77706	6.49532	6.96433	0.270126	0.25721	0.252904	0.254114	0.238718	4.49832	5.29469	5.78355	6.49719	6.97144	0.195594	0.182776	0.177027	0.168519	0.169614
Marshland	TP4	BG	2010-04-20	Abril	4	0	0	1	1	1	1	0	0	0	1177	4.49832	5.29469	5.78355	6.49719	6.98265	0.00393978	-0.00902147	-0.00739239	-0.0104472	0.00613467	4.49832	5.29469	5.78355	6.49707	6.98411	-0.157971	-0.169811	-0.173363	-0.179133	-0.117546
